# Supplementary material for: 1,4-Dichloro-2,3-bis­(chloro­meth­yl)butane
Source: Acta Crystallogr Sect E Struct Rep Online. 2012 Nov 30;68(Pt 12):o3495. doi: 10.1107/S1600536812048398 (PMC3589066; doi:10.1107/S1600536812048398)
Supplement: Supplementary file 1 [file e-68-o3495-sup1.cif]

##############################################################################
#                                                                            #
# This CIF contains the data in a paper accepted for publication in          #
# Acta Crystallographica Section E. It conforms to the requirements of       #
# Notes for Authors for Acta Crystallographica Section E, and has been       #
# peer reviewed under the auspices of the IUCr Commission on Journals.       #
#                                                                            #
# Full details of the Crystallographic Information File format               #
# are given in the paper "The Crystallographic Information File (CIF):       #
# a New Standard Archive File for Crystallography" by S. R. Hall, F. H.      #
# Allen and I. D. Brown [Acta Cryst. (1991), A47, 655-685].                  #
#                                                                            #
# The current version of the core CIF dictionary is obtainable from          #
# ftp://ftp.iucr.org/pub/cif_core.dic.                                       #
#                                                                            #
# Software is freely available for graphical display of the structure(s)     #
# in this CIF. For information consult the CIF software page                 #
# http://www.iucr.org/resources/cif/software.                                #
#                                                                            #
# This file may be used for bona fide research purposes within the           #
# scientific community so long as proper attribution is given to the journal # 
# article from which it was obtained.                                        #
#                                                                            #
##############################################################################
data_global
_audit_creation_method     'from SHELXL97 CIF and IUCr SHELXL97-template'
_journal_date_recd_electronic     2012-11-21
_journal_date_accepted     2012-11-25
_journal_name_full     'Acta Crystallographica, Section E'
_journal_year     2012
_journal_volume     68
_journal_issue     12
_journal_page_first     o3495
_journal_page_last     o3495
_journal_paper_category     QO
_journal_paper_doi     10.1107/S1600536812048398
_journal_coeditor_code     TK5174
_publ_contact_author_name     'R. Alan Aitken'
_publ_contact_author_address
;
EaStCHEM School of Chemistry
University of St Andrews
Fife KY16 9ST
Scotland
;
_publ_contact_author_email     raa@st-andrews.ac.uk
_publ_contact_author_fax          .1334E-304
_publ_contact_author_phone          .1334E-304
_publ_section_title
;
1,4-Dichloro-2,3-bis(chloromethyl)butane
;
loop_
    _publ_author_name
    _publ_author_footnote
    _publ_author_address
    'Cordes, David B.'
;
Department of Chemistry & Biochemistry, Texas Tech University, Lubbock,
TX, USA.
;
;
EaStCHEM School of Chemistry
University of St Andrews
Fife KY16 9ST
Scotland
;
    'Aitken, Kati M.' .
;
EaStCHEM School of Chemistry
University of St Andrews
Fife KY16 9ST
Scotland
;
    'Aitken, R. Alan' .
;
EaStCHEM School of Chemistry
University of St Andrews
Fife KY16 9ST
Scotland
;
data_I
_audit_creation_method     SHELXL-97
_chemical_name_systematic
;
1,4-Dichloro-2,3-bis(chloromethyl)butane
;
_chemical_name_common     ?
_chemical_formula_moiety     'C6 H10 Cl4'
_chemical_formula_sum     'C6 H10 Cl4'
_chemical_formula_iupac     'C6 H10 Cl4'
_chemical_formula_weight     223.94
_chemical_melting_point     ?
_symmetry_cell_setting     orthorhombic
_symmetry_space_group_name_H-M     'P b c a'
_symmetry_space_group_name_Hall     '-P 2ac 2ab'
loop_
    _symmetry_equiv_pos_as_xyz
    'x, y, z'
    '-x+1/2, -y, z+1/2'
    '-x, y+1/2, -z+1/2'
    'x+1/2, -y+1/2, -z'
    '-x, -y, -z'
    'x-1/2, y, -z-1/2'
    'x, -y-1/2, z-1/2'
    '-x-1/2, y-1/2, z'
_cell_length_a     8.998(3)
_cell_length_b     8.400(3)
_cell_length_c     24.643(7)
_cell_angle_alpha     90.00
_cell_angle_beta     90.00
_cell_angle_gamma     90.00
_cell_volume     1862.6(10)
_cell_formula_units_Z     8
_cell_measurement_reflns_used     5355
_cell_measurement_theta_min     1.7
_cell_measurement_theta_max     28.6
_cell_measurement_temperature     93(2)
_exptl_crystal_description     Prism
_exptl_crystal_colour     colourless
_exptl_crystal_size_max     0.25
_exptl_crystal_size_mid     0.25
_exptl_crystal_size_min     0.10
_exptl_crystal_density_diffrn     1.597
_exptl_crystal_density_meas     ?
_exptl_crystal_density_method     'not measured'
_exptl_crystal_F_000     912
_exptl_absorpt_coefficient_mu     1.197
_exptl_absorpt_correction_type     multi-scan
_exptl_absorpt_process_details     '(CrystalClear; Rigaku, 2010)'
_exptl_absorpt_correction_T_min     0.746
_exptl_absorpt_correction_T_max     1.000
_exptl_special_details     ?
_diffrn_ambient_temperature     93(2)
_diffrn_radiation_type     MoK\a
_diffrn_radiation_wavelength     0.71073
_diffrn_radiation_source     'rotating anode'
_diffrn_radiation_monochromator     confocal
_diffrn_measurement_device_type     'Rigaku Mercury'
_diffrn_measurement_method     '\w and \f scans'
_diffrn_detector_area_resol_mean     14.7059
_diffrn_reflns_number     8405
_diffrn_reflns_av_R_equivalents     0.0496
_diffrn_reflns_av_sigmaI/netI     0.0333
_diffrn_reflns_theta_min     2.80
_diffrn_reflns_theta_max     25.35
_diffrn_reflns_theta_full     25.00
_diffrn_measured_fraction_theta_max     0.976
_diffrn_measured_fraction_theta_full     0.977
_diffrn_reflns_limit_h_min     -10
_diffrn_reflns_limit_h_max     10
_diffrn_reflns_limit_k_min     -9
_diffrn_reflns_limit_k_max     10
_diffrn_reflns_limit_l_min     -25
_diffrn_reflns_limit_l_max     29
_diffrn_standards_number     0
_diffrn_standards_interval_count     .
_diffrn_standards_interval_time     .
_diffrn_standards_decay_%     ?
_refine_special_details
;
Refinement of <i>F</i>^2^ against ALL reflections. The weighted <i>R</i>-factor
<i>wR</i> and goodness of fit <i>S</i> are based on <i>F</i>^2^, conventional
<i>R</i>-factors <i>R</i> are based on <i>F</i>, with <i>F</i> set to zero for
negative <i>F</i>^2^. The threshold expression of <i>F</i>^2^ >
\s(<i>F</i>^2^) is used only for calculating <i>R</i>-factors(gt) <i>etc</i>.
and is not relevant to the choice of reflections for refinement.
<i>R</i>-factors based on <i>F</i>^2^ are statistically about twice as large
as those based on <i>F</i>, and <i>R</i>- factors based on ALL data will be
even larger.
;
_reflns_number_total     1658
_reflns_number_gt     1553
_reflns_threshold_expression     I>2\s(I)
_refine_ls_structure_factor_coef     Fsqd
_refine_ls_matrix_type     full
_refine_ls_R_factor_all     0.0319
_refine_ls_R_factor_gt     0.0300
_refine_ls_wR_factor_gt     0.0736
_refine_ls_wR_factor_ref     0.0748
_refine_ls_goodness_of_fit_ref     1.118
_refine_ls_restrained_S_all     1.118
_refine_ls_number_reflns     1658
_refine_ls_number_parameters     91
_refine_ls_number_restraints     0
_refine_ls_hydrogen_treatment     constr
_refine_ls_weighting_scheme     calc
_refine_ls_weighting_details
         'calc w=1/[\s^2^(Fo^2^)+(0.0315P)^2^+0.7580P] where P=(Fo^2^+2Fc^2^)/3'
_atom_sites_solution_hydrogens     geom
_atom_sites_solution_primary     direct
_atom_sites_solution_secondary     difmap
_refine_ls_shift/su_max     0.000
_refine_ls_shift/su_mean     0.000
_refine_diff_density_max     0.288
_refine_diff_density_min     -0.258
_refine_ls_extinction_method     none
_refine_ls_extinction_coef     ?
loop_
    _atom_type_symbol
    _atom_type_description
    _atom_type_scat_dispersion_real
    _atom_type_scat_dispersion_imag
    _atom_type_scat_source
    'C' 'C' 0.0033 0.0016
                         'International Tables Vol C Tables 4.2.6.8 and 6.1.1.4'
    'H' 'H' 0.0000 0.0000
                         'International Tables Vol C Tables 4.2.6.8 and 6.1.1.4'
    'Cl' 'Cl' 0.1484 0.1585
                         'International Tables Vol C Tables 4.2.6.8 and 6.1.1.4'
_computing_data_collection     'CrystalClear (Rigaku, 2010)'
_computing_cell_refinement     'CrystalClear (Rigaku, 2010)'
_computing_data_reduction     'CrystalClear (Rigaku, 2010)'
_computing_structure_solution     'SIR2004 (Burla <i>et al.</i>,  2005)'
_computing_structure_refinement     'SHELXTL (Sheldrick, 2008)'
_computing_molecular_graphics     'SHELXTL (Sheldrick, 2008)'
_computing_publication_material
                         'SHELXTL (Sheldrick, 2008) and publCIF (Westrip, 2010)'
loop_
    _atom_site_type_symbol
    _atom_site_label
    _atom_site_fract_x
    _atom_site_fract_y
    _atom_site_fract_z
    _atom_site_U_iso_or_equiv
    _atom_site_adp_type
    _atom_site_calc_flag
    _atom_site_refinement_flags
    _atom_site_occupancy
    _atom_site_symmetry_multiplicity
    _atom_site_disorder_assembly
    _atom_site_disorder_group
    Cl Cl1 -0.07005(5) -0.12175(5) 0.063173(16) 0.02498(15) Uani d . 1 1 . .
    Cl Cl2 0.32971(5) 0.25183(6) 0.190640(17) 0.02602(15) Uani d . 1 1 . .
    Cl Cl3 -0.33730(5) 0.06538(6) 0.184618(18) 0.02712(15) Uani d . 1 1 . .
    Cl Cl4 0.08315(5) 0.40738(5) 0.056565(18) 0.02950(15) Uani d . 1 1 . .
    C C1 -0.1427(2) 0.0759(2) 0.07550(7) 0.0210(4) Uani d . 1 1 . .
    H H1A -0.1140 0.1468 0.0452 0.025 Uiso calc R 1 1 . .
    H H1B -0.2526 0.0714 0.0768 0.025 Uiso calc R 1 1 . .
    C C2 -0.08431(17) 0.14452(19) 0.12866(6) 0.0177(4) Uani d . 1 1 . .
    H H2 -0.1265 0.2541 0.1324 0.021 Uiso calc R 1 1 . .
    C C3 0.08737(17) 0.16035(19) 0.13078(6) 0.0174(4) Uani d . 1 1 . .
    H H3 0.1284 0.0520 0.1383 0.021 Uiso calc R 1 1 . .
    C C4 0.13327(19) 0.2676(2) 0.17793(6) 0.0215(4) Uani d . 1 1 . .
    H H4A 0.0777 0.2367 0.2110 0.026 Uiso calc R 1 1 . .
    H H4B 0.1079 0.3795 0.1693 0.026 Uiso calc R 1 1 . .
    C C5 -0.13917(19) 0.0475(2) 0.17705(7) 0.0216(4) Uani d . 1 1 . .
    H H5A -0.0896 0.0855 0.2105 0.026 Uiso calc R 1 1 . .
    H H5B -0.1126 -0.0658 0.1718 0.026 Uiso calc R 1 1 . .
    C C6 0.15708(18) 0.2177(2) 0.07798(7) 0.0207(4) Uani d . 1 1 . .
    H H6A 0.1388 0.1378 0.0492 0.025 Uiso calc R 1 1 . .
    H H6B 0.2659 0.2273 0.0829 0.025 Uiso calc R 1 1 . .
loop_
    _atom_site_aniso_label
    _atom_site_aniso_U_11
    _atom_site_aniso_U_22
    _atom_site_aniso_U_33
    _atom_site_aniso_U_12
    _atom_site_aniso_U_13
    _atom_site_aniso_U_23
    Cl1 0.0309(3) 0.0212(3) 0.0228(2) -0.00077(18) 0.00016(16) -0.00473(16)
    Cl2 0.0180(3) 0.0320(3) 0.0281(3) -0.00443(16) -0.00639(15) 0.00751(18)
    Cl3 0.0168(3) 0.0315(3) 0.0331(3) -0.00376(17) 0.00498(16) -0.00645(18)
    Cl4 0.0355(3) 0.0231(3) 0.0299(3) -0.00145(18) -0.00172(17) 0.00903(18)
    C1 0.0210(9) 0.0203(8) 0.0215(8) 0.0006(7) -0.0031(7) 0.0003(7)
    C2 0.0157(9) 0.0173(8) 0.0201(8) 0.0012(6) -0.0019(6) -0.0006(7)
    C3 0.0167(9) 0.0167(8) 0.0188(8) 0.0017(6) -0.0003(6) 0.0010(6)
    C4 0.0141(8) 0.0286(9) 0.0219(8) -0.0014(7) -0.0021(6) -0.0004(7)
    C5 0.0157(8) 0.0275(9) 0.0217(8) 0.0002(7) 0.0012(6) -0.0022(7)
    C6 0.0210(10) 0.0196(8) 0.0213(8) 0.0012(7) 0.0010(6) 0.0013(7)
_geom_special_details
;
All e.s.d.'s (except the e.s.d. in the dihedral angle between two l.s. planes)
are estimated using the full covariance matrix. The cell e.s.d.'s are taken
into account individually in the estimation of e.s.d.'s in distances, angles
and torsion angles; correlations between e.s.d.'s in cell parameters are only
used when they are defined by crystal symmetry. An approximate (isotropic)
treatment of cell e.s.d.'s is used for estimating e.s.d.'s involving l.s.
planes.
;
loop_
    _geom_bond_atom_site_label_1
    _geom_bond_atom_site_label_2
    _geom_bond_site_symmetry_2
    _geom_bond_distance
    _geom_bond_publ_flag
    Cl1 C1 . 1.8103(18) ?
    Cl2 C4 . 1.7999(18) ?
    Cl3 C5 . 1.7987(18) ?
    Cl4 C6 . 1.8054(18) ?
    C1 C2 . 1.525(2) ?
    C1 H1A . 0.9900 ?
    C1 H1B . 0.9900 ?
    C2 C5 . 1.526(2) ?
    C2 C3 . 1.551(2) ?
    C2 H2 . 1.0000 ?
    C3 C6 . 1.523(2) ?
    C3 C4 . 1.528(2) ?
    C3 H3 . 1.0000 ?
    C4 H4A . 0.9900 ?
    C4 H4B . 0.9900 ?
    C5 H5A . 0.9900 ?
    C5 H5B . 0.9900 ?
    C6 H6A . 0.9900 ?
    C6 H6B . 0.9900 ?
loop_
    _geom_angle_atom_site_label_1
    _geom_angle_atom_site_label_2
    _geom_angle_atom_site_label_3
    _geom_angle_site_symmetry_1
    _geom_angle_site_symmetry_3
    _geom_angle
    _geom_angle_publ_flag
    C2 C1 Cl1 . . 111.49(11) ?
    C2 C1 H1A . . 109.3 ?
    Cl1 C1 H1A . . 109.3 ?
    C2 C1 H1B . . 109.3 ?
    Cl1 C1 H1B . . 109.3 ?
    H1A C1 H1B . . 108.0 ?
    C1 C2 C5 . . 110.98(14) ?
    C1 C2 C3 . . 113.87(13) ?
    C5 C2 C3 . . 109.97(13) ?
    C1 C2 H2 . . 107.2 ?
    C5 C2 H2 . . 107.2 ?
    C3 C2 H2 . . 107.2 ?
    C6 C3 C4 . . 110.60(14) ?
    C6 C3 C2 . . 114.11(13) ?
    C4 C3 C2 . . 110.21(13) ?
    C6 C3 H3 . . 107.2 ?
    C4 C3 H3 . . 107.2 ?
    C2 C3 H3 . . 107.2 ?
    C3 C4 Cl2 . . 110.75(12) ?
    C3 C4 H4A . . 109.5 ?
    Cl2 C4 H4A . . 109.5 ?
    C3 C4 H4B . . 109.5 ?
    Cl2 C4 H4B . . 109.5 ?
    H4A C4 H4B . . 108.1 ?
    C2 C5 Cl3 . . 110.91(12) ?
    C2 C5 H5A . . 109.5 ?
    Cl3 C5 H5A . . 109.5 ?
    C2 C5 H5B . . 109.5 ?
    Cl3 C5 H5B . . 109.5 ?
    H5A C5 H5B . . 108.0 ?
    C3 C6 Cl4 . . 112.17(11) ?
    C3 C6 H6A . . 109.2 ?
    Cl4 C6 H6A . . 109.2 ?
    C3 C6 H6B . . 109.2 ?
    Cl4 C6 H6B . . 109.2 ?
    H6A C6 H6B . . 107.9 ?
loop_
    _geom_torsion_atom_site_label_1
    _geom_torsion_atom_site_label_2
    _geom_torsion_atom_site_label_3
    _geom_torsion_atom_site_label_4
    _geom_torsion_site_symmetry_1
    _geom_torsion_site_symmetry_2
    _geom_torsion_site_symmetry_3
    _geom_torsion_site_symmetry_4
    _geom_torsion
    _geom_torsion_publ_flag
    Cl1 C1 C2 C5 . . . . -64.59(16) ?
    Cl1 C1 C2 C3 . . . . 60.14(17) ?
    C1 C2 C3 C6 . . . . 40.2(2) ?
    C5 C2 C3 C6 . . . . 165.43(14) ?
    C1 C2 C3 C4 . . . . 165.31(13) ?
    C5 C2 C3 C4 . . . . -69.43(18) ?
    C6 C3 C4 Cl2 . . . . -65.92(15) ?
    C2 C3 C4 Cl2 . . . . 166.96(11) ?
    C1 C2 C5 Cl3 . . . . -66.41(15) ?
    C3 C2 C5 Cl3 . . . . 166.68(11) ?
    C4 C3 C6 Cl4 . . . . -67.52(15) ?
    C2 C3 C6 Cl4 . . . . 57.41(17) ?
    Cl1 C1 C2 H2 . . . . 178.6 ?
    Cl4 C6 C3 H3 . . . . 175.9 ?
loop_
    _geom_hbond_atom_site_label_D
    _geom_hbond_atom_site_label_H
    _geom_hbond_atom_site_label_A
    _geom_hbond_site_symmetry_A
    _geom_hbond_distance_DH
    _geom_hbond_distance_HA
    _geom_hbond_distance_DA
    _geom_hbond_angle_DHA
    C1 H1B Cl3 . 0.99 2.76 3.2097(19) 108
    C4 H4B Cl4 . 0.99 2.80 3.2445(19) 108
    C5 H5B Cl1 . 0.99 2.74 3.2069(19) 109
    C6 H6B Cl2 . 0.99 2.72 3.1940(18) 110
    C2 H2 Cl3 8_565 1.00 2.93 3.8599(19) 155
    C3 H3 Cl2 8_655 1.00 2.86 3.8092(19) 160
    C4 H4B Cl3 8_565 0.99 2.92 3.657(2) 132
    C5 H5A Cl2 6_556 0.99 2.90 3.6951(19) 138
    C6 H6A Cl1 5 0.99 2.84 3.655(2) 140
_iucr_refine_instructions_details
;
TITL kaaa1a in Pbca
CELL 0.71073   8.9978   8.4004  24.6425  90.000  90.000  90.000
ZERR    8.00   0.0028   0.0025   0.0071   0.000   0.000   0.000
LATT  1
SYMM 0.5-X, -Y, 0.5+Z
SYMM -X, 0.5+Y, 0.5-Z
SYMM 0.5+X, 0.5-Y, -Z
SFAC C H CL
UNIT 48 80 32
TEMP -180
ACTA 50
L.S. 4
BOND $H
FMAP 2
PLAN 5
EQIV _$1 -0.5-X, 0.5+Y, Z
EQIV _$2 0.5-X, -0.5+Y, Z
EQIV _$3 -0.5+X, Y, 0.5-Z
EQIV _$4 -X, -Y, -Z
HTAB C1 CL3
HTAB C4 CL4
HTAB C5 CL1
HTAB C6 CL2
HTAB C2 CL3_$1
HTAB C3 CL2_$2
HTAB C4 CL3_$1
HTAB C5 CL2_$3
HTAB C6 CL1_$4
CONF
CONF Cl1 C1 C2 H2
CONF Cl4 C6 C3 H3
WGHT    0.031500    0.758000
FVAR       0.37651
CL1   3   -0.070050   -0.121749    0.063173    11.00000    0.03091    0.02125 =
         0.02278   -0.00473    0.00016   -0.00077
CL2   3    0.329710    0.251826    0.190640    11.00000    0.01802    0.03197 =
         0.02806    0.00751   -0.00639   -0.00443
CL3   3   -0.337298    0.065384    0.184618    11.00000    0.01679    0.03150 =
         0.03306   -0.00645    0.00498   -0.00376
CL4   3    0.083150    0.407382    0.056565    11.00000    0.03551    0.02308 =
         0.02993    0.00903   -0.00172   -0.00145
C1    1   -0.142736    0.075917    0.075504    11.00000    0.02103    0.02033 =
         0.02154    0.00027   -0.00308    0.00062
AFIX  23
H1A   2   -0.114007    0.146839    0.045181    11.00000   -1.20000
H1B   2   -0.252622    0.071379    0.076813    11.00000   -1.20000
AFIX   0
C2    1   -0.084305    0.144516    0.128658    11.00000    0.01573    0.01726 =
         0.02009   -0.00064   -0.00188    0.00115
AFIX  13
H2    2   -0.126528    0.254082    0.132407    11.00000   -1.20000
AFIX   0
C3    1    0.087373    0.160353    0.130778    11.00000    0.01671    0.01667 =
         0.01882    0.00097   -0.00034    0.00171
AFIX  13
H3    2    0.128380    0.051961    0.138346    11.00000   -1.20000
AFIX   0
C4    1    0.133273    0.267643    0.177934    11.00000    0.01409    0.02857 =
         0.02193   -0.00038   -0.00209   -0.00144
AFIX  23
H4A   2    0.077687    0.236673    0.210959    11.00000   -1.20000
H4B   2    0.107931    0.379479    0.169277    11.00000   -1.20000
AFIX   0
C5    1   -0.139169    0.047523    0.177054    11.00000    0.01575    0.02746 =
         0.02170   -0.00220    0.00122    0.00016
AFIX  23
H5A   2   -0.089628    0.085484    0.210511    11.00000   -1.20000
H5B   2   -0.112597   -0.065799    0.171806    11.00000   -1.20000
AFIX   0
C6    1    0.157083    0.217726    0.077981    11.00000    0.02100    0.01960 =
         0.02135    0.00133    0.00097    0.00123
AFIX  23
H6A   2    0.138836    0.137767    0.049230    11.00000   -1.20000
H6B   2    0.265910    0.227327    0.082909    11.00000   -1.20000
HKLF 4
REM  kaaa1a in Pbca
REM R1 =  0.0300 for   1553 Fo > 4sig(Fo)  and  0.0319 for all   1658 data
REM     91 parameters refined using      0 restraints
END
WGHT      0.0315      0.7580
REM Highest difference peak  0.288,  deepest hole -0.258,  1-sigma level  0.066
Q1    1  -0.1671 -0.0713  0.1905  11.00000  0.05    0.29
Q2    1   0.2598  0.3004  0.0715  11.00000  0.05    0.25
Q3    1   0.0130  0.1418  0.1301  11.00000  0.05    0.23
Q4    1   0.0404 -0.0144  0.0576  11.00000  0.05    0.22
Q5    1  -0.1191  0.1076  0.1517  11.00000  0.05    0.22
;
