# Supplementary material for: 1,4-Dichloro-2,3-bis­(chloro­meth­yl)butane
Source: Acta Crystallogr Sect E Struct Rep Online. 2012 Nov 30;68(Pt 12):o3495. doi: 10.1107/S1600536812048398 (PMC3589066; doi:10.1107/S1600536812048398)
Supplement: Supplementary file 2 [file e-68-o3495-Isup2.hkl]

# 
# h,k,l, Fc-squared, Fo-squared, sigma(Fo-squared) and status flag 
# 
data_I
_shelx_title ' kaaa1a in Pbca' 
_shelx_refln_list_code          4 
_shelx_F_calc_maximum      266.73 
_exptl_crystal_F_000       912.00 
_reflns_d_resolution_high  0.8301 
 
loop_ 
 _symmetry_equiv_pos_as_xyz 
 'x, y, z' 
 '-x+1/2, -y, z+1/2' 
 '-x, y+1/2, -z+1/2' 
 'x+1/2, -y+1/2, -z' 
 '-x, -y, -z' 
 'x-1/2, y, -z-1/2' 
 'x, -y-1/2, z-1/2' 
 '-x-1/2, y-1/2, z' 
 
_cell_length_a     8.9978 
_cell_length_b     8.4004 
_cell_length_c    24.6425 
_cell_angle_alpha  90.000 
_cell_angle_beta   90.000 
_cell_angle_gamma  90.000 
 
_shelx_F_squared_multiplier     1.000 
 
loop_ 
 _refln_index_h 
 _refln_index_k 
 _refln_index_l 
 _refln_F_squared_calc 
 _refln_F_squared_meas 
 _refln_F_squared_sigma 
 _refln_observed_status 
   2   0   0      154.14      119.65      5.27 o 
   6   0   0      365.17      317.18     11.45 o 
  10   0   0     2247.26     2290.52    115.62 o 
   2   1   0    11241.68    11539.52    223.04 o 
   4   1   0    16632.15    17151.48    395.87 o 
   6   1   0       51.23       57.22      3.77 o 
  10   1   0        7.92        2.50      5.33 o 
   0   2   0     1185.42     1091.19     23.68 o 
   2   2   0     1714.31     1682.46     37.46 o 
   4   2   0        1.51        6.99      1.43 o 
   8   2   0      184.25      179.83     18.90 o 
  10   2   0       19.70       31.05      6.67 o 
   2   3   0    33812.55    32199.58    887.82 o 
   4   3   0       77.19       70.46      5.21 o 
   6   3   0     2340.72     2459.84     68.90 o 
   8   3   0      146.48      212.41     13.96 o 
   0   4   0     4203.79     4686.33    147.54 o 
   2   4   0    17585.71    19739.61    548.45 o 
   4   4   0       31.95       30.95      7.20 o 
   6   4   0    20749.38    19364.89    421.20 o 
   8   4   0      792.25      701.97     62.22 o 
   2   5   0      645.68      627.17     14.30 o 
   4   5   0       97.08      132.69     11.36 o 
   6   5   0      296.71      316.06     16.20 o 
   8   5   0        3.34        7.75     12.91 o 
   0   6   0    27245.99    24190.48   1927.62 o 
   2   6   0     1002.35     1038.45     29.56 o 
   4   6   0     5548.73     5810.28    127.90 o 
   6   6   0     3058.47     3376.35     86.95 o 
   8   6   0      599.68      583.58     33.04 o 
   2   7   0      609.88      487.38     27.84 o 
   4   7   0     8518.95     8969.50    733.58 o 
   6   7   0        2.54       -1.35      3.41 o 
   0   8   0     1170.93     1215.27     75.27 o 
   2   8   0      656.80      616.21     21.43 o 
   4   8   0       10.28       15.30      2.73 o 
   6   8   0      971.97      987.26     45.19 o 
   2   9   0     1939.14     1935.03     68.32 o 
   4   9   0      507.61      535.73     35.42 o 
   0  10   0      499.68      459.43     40.49 o 
   1   1   1     1674.64     1535.67     37.80 o 
   2   1   1      482.68      469.75      8.31 o 
   3   1   1       58.15       60.29      1.84 o 
   4   1   1     9159.70     9219.77    215.50 o 
   5   1   1      203.11      224.53     11.64 o 
   6   1   1       12.46       24.52      2.23 o 
   7   1   1       20.00       16.97      2.97 o 
   8   1   1     1923.47     2208.85     65.51 o 
  10   1   1      265.96      262.11     15.55 o 
   0   2   1     6772.01     6461.44     70.60 o 
   1   2   1     2825.39     2795.64     40.84 o 
   2   2   1     3336.36     3135.97     46.71 o 
   3   2   1      111.01      114.23      2.63 o 
   4   2   1     2059.66     2290.06     39.26 o 
   6   2   1     3584.74     3821.10     94.67 o 
   8   2   1      109.03      189.75     22.61 o 
   9   2   1       32.15       45.69      5.34 o 
  10   2   1      341.71      305.64     19.68 o 
   1   3   1     6022.56     6011.05    133.14 o 
   2   3   1      805.61      800.43     28.95 o 
   3   3   1        4.97       11.71      1.17 o 
   4   3   1      124.76      124.61     10.55 o 
   5   3   1      525.81      534.31      7.77 o 
   6   3   1       62.93       80.36     11.23 o 
   7   3   1      922.01      882.77     22.65 o 
   8   3   1        5.44       48.67     11.85 o 
   9   3   1      408.35      359.57     19.88 o 
   0   4   1     3545.83     3295.36     89.68 o 
   1   4   1     6858.27     7205.88    138.06 o 
   2   4   1     3098.47     3504.92    171.03 o 
   3   4   1     2678.49     2930.23    101.30 o 
   4   4   1     1246.95     1202.29     34.04 o 
   5   4   1      608.94      618.97     25.55 o 
   6   4   1     5693.92     6082.97    409.52 o 
   7   4   1        6.95       15.45      6.12 o 
   8   4   1       25.90       41.78      5.73 o 
   9   4   1        2.13        3.06      2.74 o 
   1   5   1      192.54      180.81      3.24 o 
   2   5   1      577.02      673.86     14.71 o 
   3   5   1      436.48      406.37     17.73 o 
   4   5   1     2078.86     2066.76     83.32 o 
   5   5   1       63.60       67.25      5.70 o 
   6   5   1      173.49      182.34     10.20 o 
   7   5   1        1.78        5.36      2.57 o 
   8   5   1      752.32      737.97     28.85 o 
   9   5   1        5.98       19.51      4.80 o 
   0   6   1     3400.98     3047.24     48.55 o 
   1   6   1      404.09      391.35      8.64 o 
   2   6   1       14.75       18.61      1.50 o 
   3   6   1      699.03      671.89     13.32 o 
   4   6   1      566.19      565.24     19.12 o 
   5   6   1      196.56      219.47      7.24 o 
   6   6   1      296.49      329.91     22.87 o 
   7   6   1      156.01      154.79     11.47 o 
   8   6   1      119.09      114.51     10.67 o 
   1   7   1     3178.02     3171.01     45.07 o 
   2   7   1      655.88      603.21     13.69 o 
   3   7   1       62.55       64.49      8.02 o 
   4   7   1      632.51      556.37     86.31 o 
   5   7   1     1226.92     1244.91     31.35 o 
   6   7   1      127.31      120.14      8.25 o 
   7   7   1     1566.11     1688.08     62.34 o 
   0   8   1     1003.06     1036.39     48.21 o 
   1   8   1      259.30      262.97      8.61 o 
   2   8   1      187.87      186.18     13.21 o 
   3   8   1      936.04      993.62     35.66 o 
   4   8   1      178.17      160.65     15.34 o 
   5   8   1      112.90      136.31     14.69 o 
   6   8   1      527.58      548.44     20.09 o 
   1   9   1       49.65       51.43      6.49 o 
   2   9   1      814.82      809.75     24.90 o 
   3   9   1        4.27        4.73      2.11 o 
   4   9   1       39.59       34.33      4.91 o 
   0  10   1      981.74      884.33     49.32 o 
   1  10   1      792.31      802.18     32.39 o 
   1   0   2        2.85        7.21      1.07 o 
   2   0   2    23964.29    23389.95    300.72 o 
   3   0   2      372.15      357.38      7.45 o 
   4   0   2     1078.38     1226.56     44.93 o 
   5   0   2       76.97       66.43     10.23 o 
   7   0   2       88.81       73.33      6.27 o 
   8   0   2      126.02      156.76     15.73 o 
   9   0   2      319.62      323.44     19.55 o 
  10   0   2      638.70      541.31     61.55 o 
   1   1   2     2819.55     2447.51     39.10 o 
   2   1   2    11877.05    11539.06    154.04 o 
   3   1   2      255.59      231.70      3.90 o 
   5   1   2     5976.57     6433.00    187.14 o 
   6   1   2      848.96      828.59     11.20 o 
   7   1   2       27.31       36.90      5.47 o 
   8   1   2        8.25       33.15      9.95 o 
  10   1   2     2051.96     2061.05    187.14 o 
   0   2   2     3933.86     4054.68    112.33 o 
   2   2   2       35.12       35.07      1.63 o 
   3   2   2       44.35       62.47      1.83 o 
   4   2   2      197.48      194.86      4.94 o 
   5   2   2    12115.30    11866.10    410.90 o 
   6   2   2       50.49       63.06     18.41 o 
   8   2   2      293.75      309.88     21.94 o 
   9   2   2      594.27      674.75     40.60 o 
  10   2   2       79.17       93.33     10.11 o 
   1   3   2      320.04      350.50      8.35 o 
   2   3   2       48.89       42.32      4.14 o 
   3   3   2       98.45      105.25      3.11 o 
   4   3   2    27280.44    25853.80    672.79 o 
   5   3   2      193.70      197.21      5.40 o 
   6   3   2       73.49       76.08      8.95 o 
   7   3   2      182.32      182.94      9.80 o 
   8   3   2     6618.76     6492.82     81.90 o 
   9   3   2      165.31      160.57     10.18 o 
  10   3   2      309.21      305.78     19.00 o 
   0   4   2    26920.07    25486.25   3844.91 o 
   1   4   2     6189.48     6461.39    167.86 o 
   2   4   2      611.46      639.48     16.49 o 
   3   4   2      680.70      760.17     14.83 o 
   4   4   2     2573.38     2390.63     43.36 o 
   5   4   2      600.42      620.89     20.41 o 
   6   4   2      234.35      244.92     16.72 o 
   7   4   2     1444.59     1334.70     34.12 o 
   8   4   2     1675.88     1554.92     94.45 o 
   9   4   2        0.11       -1.77      2.65 o 
   1   5   2       52.28       54.13      3.10 o 
   2   5   2       88.05      115.72      7.97 o 
   3   5   2     2580.86     2407.91     32.51 o 
   4   5   2      612.23      573.48     19.04 o 
   5   5   2     1253.41     1350.15     33.89 o 
   6   5   2        0.89        1.23      1.92 o 
   7   5   2       93.84      124.84     10.55 o 
   8   5   2        1.35        4.95      1.84 o 
   9   5   2      742.07      774.63     31.82 o 
   0   6   2      359.58      396.66     11.55 o 
   1   6   2      234.24      218.43      9.78 o 
   2   6   2     2414.07     2372.48     39.26 o 
   3   6   2      274.81      267.58      6.18 o 
   4   6   2      149.47      158.91      7.95 o 
   5   6   2      129.55      148.58      8.30 o 
   6   6   2     5171.85     6001.10    141.41 o 
   7   6   2        1.67        9.22      6.00 o 
   8   6   2       30.32       27.73      3.97 o 
   1   7   2      365.18      340.26     12.02 o 
   2   7   2     4436.97     4200.30     50.79 o 
   3   7   2      139.76      143.24     12.17 o 
   4   7   2      212.51      220.22     16.59 o 
   5   7   2       51.17       56.72      5.43 o 
   6   7   2      380.64      392.62     14.59 o 
   7   7   2       21.66       31.98      3.80 o 
   0   8   2      485.30      479.87     50.91 o 
   1   8   2     1291.63     1217.74     27.57 o 
   2   8   2      400.84      346.60     29.17 o 
   3   8   2      792.44      765.81     29.34 o 
   4   8   2       18.72       13.09      2.26 o 
   5   8   2     4633.19     5048.58    125.96 o 
   6   8   2      360.95      410.26     20.15 o 
   1   9   2      557.96      595.33     31.76 o 
   2   9   2      386.06      429.73     23.76 o 
   3   9   2       24.79       24.09      6.22 o 
   4   9   2      829.83      778.79     29.16 o 
   0  10   2     3201.12     3155.26    187.46 o 
   1  10   2       29.09       25.35      5.78 o 
   1   1   3      114.28      104.00      1.43 o 
   2   1   3    27127.07    25501.27   1054.56 o 
   3   1   3     3089.89     3159.93     47.00 o 
   4   1   3     5688.25     5489.16     78.45 o 
   5   1   3     2984.22     3273.92    123.59 o 
   6   1   3      148.50      142.31      5.87 o 
   7   1   3     1120.36     1039.27     42.39 o 
   8   1   3      234.93      223.71      9.28 o 
  10   1   3     1545.13     1924.73    214.05 o 
   0   2   3    14213.54    15156.74    345.87 o 
   1   2   3     5590.51     5311.85    109.12 o 
   2   2   3     7429.57     7066.85    138.81 o 
   3   2   3       59.98       66.73      2.96 o 
   4   2   3      293.43      255.84      6.48 o 
   6   2   3     4004.48     3889.88    117.02 o 
   8   2   3     2496.86     2462.85     79.85 o 
   9   2   3      236.05      225.08     15.03 o 
  10   2   3        7.56       20.92      4.78 o 
   1   3   3      157.28      200.19      4.38 o 
   2   3   3      897.41      872.66     12.75 o 
   3   3   3       84.68       73.70      2.65 o 
   5   3   3        5.19        6.48      1.37 o 
   6   3   3      402.67      400.54      9.99 o 
   7   3   3      134.59      120.93      8.17 o 
   9   3   3       43.91       31.46      4.05 o 
  10   3   3      179.69      211.44     16.61 o 
   0   4   3    10347.74    10368.07    189.82 o 
   1   4   3     2522.03     2266.92     66.70 o 
   2   4   3      424.90      446.81     10.75 o 
   3   4   3       46.59       44.31      2.98 o 
   4   4   3     1370.97     1425.81     38.68 o 
   5   4   3     3039.66     3130.77    106.72 o 
   6   4   3      407.64      409.61     19.07 o 
   7   4   3     1120.47     1101.25     31.24 o 
   8   4   3      650.03      666.84     34.74 o 
   9   4   3      322.72      338.09     14.99 o 
   1   5   3       13.30       16.26      1.51 o 
   2   5   3    12533.35    13270.12    136.80 o 
   3   5   3      325.79      341.54      8.45 o 
   4   5   3     3769.02     3805.49     74.34 o 
   5   5   3      419.85      401.99     16.06 o 
   6   5   3        0.05        4.37      2.28 o 
   7   5   3      101.90      106.24      7.67 o 
   8   5   3      212.02      206.80     13.04 o 
   9   5   3      381.39      480.73     52.20 o 
   0   6   3     4342.55     4215.30    219.18 o 
   1   6   3     1174.12     1181.02     25.17 o 
   2   6   3      952.70      954.33     23.45 o 
   3   6   3       50.64       52.16      4.40 o 
   4   6   3      180.28      173.96      6.32 o 
   5   6   3     2082.19     2085.11    129.89 o 
   6   6   3      986.81      993.21     51.85 o 
   7   6   3      227.67      213.16     13.21 o 
   8   6   3      491.09      491.72     25.47 o 
   1   7   3      172.44      135.26      5.95 o 
   2   7   3       88.84       91.40      5.85 o 
   3   7   3     1468.89     1300.87     50.27 o 
   4   7   3      228.03      224.05     12.49 o 
   5   7   3       81.64       94.94      7.62 o 
   6   7   3       89.84      102.04      9.79 o 
   7   7   3      659.09      701.69     32.30 o 
   0   8   3     1130.70     1053.93     35.32 o 
   1   8   3        0.11        2.84      2.96 o 
   2   8   3     1117.42     1096.07     62.77 o 
   3   8   3      143.67      135.43     12.66 o 
   4   8   3      120.60      117.11      8.98 o 
   5   8   3      107.97      106.67     12.47 o 
   6   8   3     2236.66     2169.64     71.99 o 
   1   9   3       32.69       21.38      2.84 o 
   2   9   3      368.43      426.09     15.21 o 
   3   9   3      224.09      221.29     15.52 o 
   4   9   3     2023.32     1970.15     68.29 o 
   0  10   3       75.01       55.50     18.87 o 
   1  10   3        7.32        1.17      2.71 o 
   1   0   4       37.39       46.35      2.40 o 
   2   0   4      121.14      139.17      6.87 o 
   3   0   4        2.03        3.54      0.94 o 
   4   0   4     2317.86     2687.59     73.64 o 
   5   0   4     1083.52     1068.82     19.24 o 
   7   0   4      440.76      397.60     21.20 o 
   8   0   4       33.19       51.47      6.27 o 
   9   0   4       79.65       85.79     12.59 o 
  10   0   4        9.51       10.76      8.15 o 
   1   1   4     2406.88     2504.51     26.41 o 
   2   1   4      209.28      207.56      3.66 o 
   3   1   4    23249.25    22527.32   1536.52 o 
   4   1   4      282.31      296.64      9.48 o 
   5   1   4     4038.04     4304.60    110.33 o 
   6   1   4        6.08       10.94      1.15 o 
   7   1   4     2255.73     2153.81     72.80 o 
   8   1   4       63.14       64.83     21.37 o 
   0   2   4      421.74      413.46      8.89 o 
   1   2   4    29065.79    29372.11    677.23 o 
   2   2   4      174.60      202.49      4.05 o 
   3   2   4     2753.12     2814.98     55.88 o 
   4   2   4       44.36       56.75      3.15 o 
   5   2   4     7591.19     8131.05    142.14 o 
   6   2   4      249.17      282.60     35.15 o 
   7   2   4     2947.23     3631.77    144.54 o 
   8   2   4        0.40       81.05     13.97 o 
   9   2   4       40.01       47.64      5.86 o 
  10   2   4       17.95       18.34      3.36 o 
   1   3   4      612.15      605.70      7.17 o 
   2   3   4      724.13      718.68     16.98 o 
   3   3   4      221.80      226.40      5.61 o 
   4   3   4        1.09       15.07      9.24 o 
   5   3   4     1802.24     1869.56     23.04 o 
   6   3   4       15.26       22.44      1.87 o 
   7   3   4      241.90      212.24      8.91 o 
   9   3   4      502.82      514.50     33.15 o 
  10   3   4       18.37       23.54      6.01 o 
   0   4   4      311.26      305.34     10.26 o 
   1   4   4     2456.64     2413.18     42.72 o 
   2   4   4      113.31      131.73      2.98 o 
   3   4   4      338.77      363.35      6.01 o 
   4   4   4       13.11       22.96      2.02 o 
   5   4   4     4322.70     4190.69    388.29 o 
   6   4   4      162.85      156.85      8.66 o 
   7   4   4      406.81      407.88     37.21 o 
   8   4   4      106.65      127.78     22.79 o 
   9   4   4        2.05        3.22      2.85 o 
   1   5   4     9616.56     9346.31    164.95 o 
   2   5   4       12.62       27.83      3.05 o 
   3   5   4     7205.23     6852.94     97.72 o 
   4   5   4       44.82       39.99     11.21 o 
   5   5   4      631.29      632.65     22.08 o 
   6   5   4        4.72        7.47      1.46 o 
   7   5   4        5.98        7.24      3.16 o 
   8   5   4       12.03       12.54      2.97 o 
   9   5   4     5521.63     5845.95    167.74 o 
   0   6   4      363.16      321.74     25.22 o 
   1   6   4        2.72        2.77      1.34 o 
   2   6   4      272.18      291.22      7.12 o 
   3   6   4     1572.16     1494.76     56.26 o 
   4   6   4       20.26       16.14      1.37 o 
   5   6   4      772.61      813.83     35.26 o 
   6   6   4      618.59      679.32     30.23 o 
   7   6   4      475.26      469.19     18.92 o 
   8   6   4      165.68      172.05     12.86 o 
   1   7   4      195.77      195.25      7.15 o 
   2   7   4       48.94       61.81      4.36 o 
   3   7   4     1660.60     1618.40     26.02 o 
   4   7   4      197.30      210.41      8.19 o 
   5   7   4       67.80       69.60      7.05 o 
   6   7   4        0.46       -2.07      2.28 o 
   7   7   4      243.67      242.89     19.52 o 
   0   8   4       29.63       21.06      5.99 o 
   1   8   4     6123.75     7197.78    575.77 o 
   2   8   4       20.81       18.14      2.93 o 
   3   8   4     1729.00     1596.50     66.25 o 
   4   8   4       12.94       14.93      2.29 o 
   5   8   4      636.59      755.50     35.99 o 
   6   8   4       51.59       57.83      5.65 o 
   1   9   4     2280.14     2536.14     78.84 o 
   2   9   4        0.03       -0.13      2.02 o 
   3   9   4       20.41       16.52      3.44 o 
   4   9   4        2.40       -1.24      3.19 o 
   0  10   4      330.84      325.51     22.14 o 
   1   1   5     6080.63     5910.12     47.52 o 
   2   1   5    23068.76    22735.26    710.53 o 
   3   1   5     4950.06     4709.73    150.61 o 
   4   1   5     5525.51     5285.90    204.63 o 
   5   1   5      140.01      142.88      6.14 o 
   6   1   5      214.71      208.53      5.19 o 
   7   1   5      254.90      307.03     15.46 o 
   8   1   5      255.65      275.37     13.20 o 
  10   1   5     1849.36     1921.47    123.24 o 
   1   2   5     5343.96     5598.51     96.00 o 
   2   2   5    11295.83    11080.63    113.55 o 
   3   2   5      658.62      665.68     13.86 o 
   4   2   5     3641.58     3606.25     48.10 o 
   6   2   5     7917.78     9010.90    416.75 o 
   7   2   5      909.60      848.67     34.49 o 
   8   2   5     3494.74     3262.49    102.64 o 
   9   2   5        8.42        7.48      3.29 o 
  10   2   5       17.19       21.18      6.81 o 
   1   3   5     2258.27     2414.67     21.03 o 
   2   3   5     1139.84     1113.74     19.48 o 
   3   3   5      100.69      101.28      4.36 o 
   4   3   5     3589.28     3858.56    141.15 o 
   5   3   5     1437.66     1482.15     29.18 o 
   6   3   5      224.30      237.07     17.51 o 
   7   3   5      288.24      282.38      9.15 o 
   9   3   5       36.55       35.57      4.82 o 
  10   3   5      135.47      178.77     32.87 o 
   0   4   5     7216.27     6854.50    116.68 o 
   1   4   5      663.50      611.69     17.98 o 
   2   4   5        7.93        7.89      1.27 o 
   3   4   5       45.71       71.77      3.79 o 
   4   4   5     1404.82     1433.24     31.82 o 
   6   4   5       31.48       40.63      3.37 o 
   7   4   5      797.57      697.15     49.38 o 
   8   4   5      137.88      174.42     19.67 o 
   9   4   5       82.30       93.81      8.07 o 
   1   5   5      231.52      236.23      4.59 o 
   2   5   5    11766.73    11633.58    143.02 o 
   3   5   5      214.31      174.81     14.26 o 
   4   5   5     2969.36     3111.11     58.79 o 
   5   5   5       81.52       97.77      8.96 o 
   6   5   5        2.92        1.72      1.21 o 
   7   5   5        3.89        9.48      2.14 o 
   8   5   5       87.88       90.57      9.34 o 
   9   5   5      256.07      233.42     33.39 o 
   0   6   5     4884.06     4471.99    115.48 o 
   1   6   5     1412.31     1467.46     26.13 o 
   2   6   5     2143.00     2094.92     34.60 o 
   3   6   5       81.47       68.42      5.31 o 
   4   6   5      218.80      202.33      5.83 o 
   5   6   5     2295.99     2350.40     69.84 o 
   6   6   5     2981.59     2923.32    102.14 o 
   7   6   5      305.19      308.31     18.26 o 
   8   6   5      726.90      732.47     47.67 o 
   1   7   5        4.35        3.72      1.24 o 
   2   7   5      190.50      193.25      6.39 o 
   3   7   5     2139.74     2205.98     35.32 o 
   4   7   5       93.74       85.75      9.11 o 
   5   7   5      649.83      626.74     27.64 o 
   6   7   5       49.71       49.12      5.87 o 
   7   7   5     2198.73     2184.98     72.53 o 
   0   8   5      284.92      292.37     14.59 o 
   1   8   5       33.93       33.38      6.16 o 
   2   8   5      341.01      331.24     15.28 o 
   3   8   5       42.39       40.30      4.93 o 
   4   8   5        0.42        2.03      1.35 o 
   5   8   5       77.91       61.68      7.14 o 
   6   8   5      530.89      539.30     26.26 o 
   1   9   5        0.76       -2.41      2.41 o 
   2   9   5      178.95      209.57     14.19 o 
   3   9   5      214.92      187.40     23.05 o 
   4   9   5     1743.44     1718.59     72.34 o 
   0   0   6      654.49      634.15     17.69 o 
   1   0   6      782.05      793.53     22.66 o 
   2   0   6    12968.42    13042.35    139.20 o 
   3   0   6       17.98       19.97      2.19 o 
   4   0   6     2573.96     2670.58     46.86 o 
   5   0   6      104.08      105.79      5.93 o 
   7   0   6       17.91       26.38      6.42 o 
   8   0   6      324.09      336.69     21.87 o 
   9   0   6      478.38      505.70     33.53 o 
  10   0   6      507.62      440.17     45.78 o 
   1   1   6     5778.45     5733.04     82.09 o 
   2   1   6     5343.99     5237.96    100.27 o 
   3   1   6     3819.33     3606.32     47.37 o 
   4   1   6      432.76      521.29     20.46 o 
   5   1   6      766.03      757.71     11.63 o 
   6   1   6      856.26      841.66     17.10 o 
   7   1   6       51.13       41.25      4.33 o 
   8   1   6        1.01       33.76     19.05 o 
  10   1   6     1606.16     1645.88    106.55 o 
   0   2   6      603.14      644.90     17.11 o 
   1   2   6    13962.57    13744.83    179.04 o 
   2   2   6      174.71      189.53      7.15 o 
   3   2   6      111.57      102.96      2.41 o 
   4   2   6       39.09       36.21      2.76 o 
   5   2   6     7679.53     8115.36    245.69 o 
   6   2   6      239.75      265.64     26.06 o 
   7   2   6     3395.89     3213.39     87.70 o 
   8   2   6       64.29       85.07     29.34 o 
   9   2   6      166.33      180.00     14.76 o 
  10   2   6      115.15      118.68     12.31 o 
   1   3   6      317.68      288.71      5.28 o 
   2   3   6     1067.10     1098.32     15.98 o 
   3   3   6      674.98      709.82     12.78 o 
   4   3   6    19845.01    19335.13    664.00 o 
   5   3   6        1.99        1.98      1.23 o 
   6   3   6      197.84      186.12      9.60 o 
   7   3   6       22.30       26.39      2.45 o 
   8   3   6     5866.74     6775.69    372.38 o 
   9   3   6       11.99        6.06      3.49 o 
  10   3   6      436.93      479.62     22.91 o 
   0   4   6    15135.57    14890.60    523.94 o 
   1   4   6     3069.99     3165.96     41.92 o 
   2   4   6      514.28      540.39      8.96 o 
   3   4   6       30.40       22.47      1.60 o 
   4   4   6     1655.11     1628.48     22.71 o 
   5   4   6      660.56      711.00     27.73 o 
   6   4   6      145.81      190.99     20.52 o 
   7   4   6     1795.18     1840.76    113.99 o 
   8   4   6      861.20      869.17     44.95 o 
   9   4   6        0.91        0.52      2.86 o 
   1   5   6      754.85      796.94     18.65 o 
   2   5   6      326.86      337.48      7.63 o 
   3   5   6     4619.79     4619.70     77.00 o 
   4   5   6      320.95      312.48      8.37 o 
   5   5   6     5202.38     5644.68     96.01 o 
   6   5   6        0.15        1.96      1.70 o 
   7   5   6     2441.96     2536.23     89.66 o 
   8   5   6        4.49       12.12      3.72 o 
   9   5   6     1100.41     1205.40     59.80 o 
   0   6   6      386.11      415.46     25.83 o 
   1   6   6     1164.93     1198.77     33.50 o 
   2   6   6     1591.91     1565.39     31.47 o 
   3   6   6      987.50      998.77     17.19 o 
   4   6   6      216.57      235.25      7.95 o 
   5   6   6       24.31       47.81      4.30 o 
   6   6   6     3862.02     4433.67    205.97 o 
   7   6   6        1.98        2.11      1.93 o 
   8   6   6       14.44       29.73      5.16 o 
   1   7   6        0.96       -0.81      0.87 o 
   2   7   6     2275.58     2214.46     42.33 o 
   3   7   6      212.94      211.51      7.69 o 
   4   7   6      174.63      180.71      7.98 o 
   5   7   6      750.06      718.86     31.47 o 
   6   7   6      445.51      421.81     16.41 o 
   7   7   6       87.97      111.51     11.10 o 
   0   8   6      537.98      517.58     16.73 o 
   1   8   6     1479.35     1457.52     50.28 o 
   2   8   6      258.89      269.97     21.09 o 
   3   8   6      192.46      216.36     22.01 o 
   4   8   6       12.04        9.22      2.11 o 
   5   8   6     2824.20     3297.91    146.23 o 
   6   8   6      178.15      131.85     22.91 o 
   1   9   6     2090.10     2080.97    109.15 o 
   2   9   6      720.72      743.58     43.79 o 
   3   9   6       83.52       61.14     10.14 o 
   4   9   6      481.15      488.93     46.70 o 
   1   1   7      133.89      160.36      2.09 o 
   2   1   7      336.94      351.40      8.85 o 
   3   1   7      150.14      146.03      4.83 o 
   4   1   7     8980.88     9211.94    264.39 o 
   5   1   7      161.43      164.11      4.35 o 
   6   1   7        1.54        3.34      1.53 o 
   7   1   7       57.18       58.08      5.10 o 
   8   1   7     2470.37     2427.72     90.36 o 
   9   1   7       65.65      289.50     31.04 o 
  10   1   7      166.84      170.81     10.57 o 
   0   2   7     2483.58     2590.32     49.04 o 
   1   2   7      623.17      650.32     11.26 o 
   2   2   7     6470.32     6550.47    108.40 o 
   3   2   7       77.54       78.11      2.87 o 
   4   2   7        0.28        6.89      1.58 o 
   6   2   7     8860.74     8739.08    430.08 o 
   7   2   7      136.52      204.80     36.42 o 
   8   2   7      360.06      345.01     12.02 o 
   9   2   7       23.89       20.73      3.79 o 
  10   2   7      802.76      657.78     31.96 o 
   1   3   7      512.53      428.93      4.78 o 
   2   3   7     1567.55     1631.34     59.96 o 
   3   3   7       82.91       91.53      3.44 o 
   4   3   7       34.84       44.95      8.25 o 
   5   3   7      131.48      143.85      4.38 o 
   6   3   7        5.52       10.36      2.45 o 
   7   3   7        0.52        1.73      1.47 o 
   8   3   7       16.29       20.72     12.24 o 
   9   3   7      523.66      537.70     18.55 o 
  10   3   7      209.21      154.27     19.19 o 
   0   4   7     4413.22     4370.62     56.82 o 
   1   4   7     3276.12     3309.45     59.93 o 
   2   4   7     1907.21     1793.03     32.32 o 
   3   4   7     1357.64     1362.66     21.14 o 
   4   4   7     1485.51     1476.78     17.61 o 
   5   4   7      277.67      316.60     11.02 o 
   6   4   7     3942.20     3520.39     86.48 o 
   7   4   7        4.80        8.14      6.35 o 
   8   4   7        0.09        0.91      3.36 o 
   9   4   7        0.84        3.19      3.07 o 
   1   5   7        1.99        2.38      0.46 o 
   2   5   7       37.19       42.99      1.98 o 
   3   5   7      352.13      361.79      8.79 o 
   4   5   7     3157.31     3147.57     69.65 o 
   5   5   7        1.65        1.26      3.86 o 
   6   5   7      395.39      382.45     12.42 o 
   7   5   7       33.57       36.31      8.51 o 
   8   5   7     1327.45     1289.67     33.77 o 
   9   5   7        8.08       23.23      6.09 o 
   0   6   7     4129.78     4288.70    128.14 o 
   1   6   7      519.56      503.77      7.26 o 
   2   6   7      104.86      114.28      4.28 o 
   3   6   7     1260.68     1267.54     50.20 o 
   4   6   7      705.34      723.12     26.72 o 
   5   6   7      612.37      728.61     24.91 o 
   6   6   7       16.63       26.14      7.99 o 
   7   6   7       63.16       65.30      7.63 o 
   8   6   7      295.76      298.00     20.40 o 
   1   7   7      446.12      437.37      8.67 o 
   2   7   7      169.83      140.02      8.27 o 
   3   7   7      344.55      359.48      8.17 o 
   4   7   7      850.37      853.96     50.67 o 
   5   7   7      174.26      177.04     14.46 o 
   6   7   7       60.71       60.70      6.64 o 
   7   7   7      646.23      680.05     28.95 o 
   0   8   7      902.32      945.20     41.59 o 
   1   8   7      116.50      108.81     14.67 o 
   2   8   7       35.63       34.39      4.77 o 
   3   8   7      427.57      437.94     21.83 o 
   4   8   7      178.37      186.86     11.84 o 
   5   8   7       92.00       89.25     12.38 o 
   6   8   7       54.68       59.93      8.35 o 
   1   9   7      849.36      871.84     31.71 o 
   2   9   7     1277.94     1258.36    131.91 o 
   3   9   7       82.88       62.97      6.91 o 
   4   9   7        0.88       -3.46      3.46 o 
   1   0   8      149.34      152.17      3.34 o 
   2   0   8     1213.20     1392.75     21.78 o 
   3   0   8     1044.23     1069.87     18.64 o 
   4   0   8    22736.33    20831.86    512.51 o 
   5   0   8      705.02      682.88     13.96 o 
   6   0   8     4569.12     4422.87    121.16 o 
   7   0   8      624.41      603.37     37.82 o 
   9   0   8       49.88       66.77      8.57 o 
  10   0   8     3544.97     3449.02    196.07 o 
   1   1   8      666.03      662.58      6.85 o 
   2   1   8     5180.42     5238.53     56.14 o 
   3   1   8       10.72        9.84      0.94 o 
   4   1   8    11913.28    12642.66    310.65 o 
   5   1   8      175.45      156.75      3.39 o 
   6   1   8        6.01        9.62      1.91 o 
   7   1   8      205.09      198.94      7.41 o 
   8   1   8     1104.51     1028.38     51.95 o 
   9   1   8       23.09       42.33      5.84 o 
  10   1   8        7.01        4.63      4.10 o 
   0   2   8      382.79      422.46      8.90 o 
   1   2   8      488.13      500.87     10.49 o 
   2   2   8     2041.97     2067.42     30.95 o 
   3   2   8        8.46       20.30      1.47 o 
   4   2   8      182.86      181.18      4.19 o 
   5   2   8        0.12       11.54      3.45 o 
   6   2   8     2196.27     1900.71     80.20 o 
   7   2   8       95.31      104.54      5.64 o 
   8   2   8       45.14       58.33      6.39 o 
   9   2   8       95.52       91.73      6.95 o 
  10   2   8        5.77       21.17      6.36 o 
   1   3   8       93.23      101.89      2.34 o 
   2   3   8    27559.54    25693.57    406.92 o 
   3   3   8      358.46      335.85      5.79 o 
   4   3   8      147.38      150.76      3.49 o 
   5   3   8      347.47      340.87     11.22 o 
   6   3   8     1802.90     1826.88     62.93 o 
   7   3   8      282.94      269.15      7.46 o 
   8   3   8      112.46      116.94     11.21 o 
   9   3   8       30.35       46.32      6.30 o 
   0   4   8       62.76       51.85      7.22 o 
   1   4   8      762.16      748.36     14.09 o 
   2   4   8     7323.25     7197.89    144.71 o 
   3   4   8      246.80      244.03      3.91 o 
   4   4   8      218.61      228.32      8.50 o 
   5   4   8        0.34        4.27      1.69 o 
   6   4   8     8852.19     9344.52    248.63 o 
   7   4   8       18.59       24.42      5.21 o 
   8   4   8      200.53      191.48     11.49 o 
   9   4   8       85.85       74.81      8.57 o 
   1   5   8       98.22       99.21      3.77 o 
   2   5   8      539.85      536.87      7.12 o 
   3   5   8        3.07        2.92      1.34 o 
   4   5   8      126.99      147.80      9.12 o 
   5   5   8       76.51       73.98      5.89 o 
   6   5   8      326.23      316.75     16.32 o 
   7   5   8        8.63       11.02      2.44 o 
   8   5   8        1.09        5.75      1.77 o 
   0   6   8    30864.08    34412.55    770.90 o 
   1   6   8        7.66        9.16      0.96 o 
   2   6   8       71.13       75.38      6.87 o 
   3   6   8      130.65      140.26      6.54 o 
   4   6   8     6466.01     6560.26    110.83 o 
   5   6   8       48.52       42.77      4.08 o 
   6   6   8      384.91      339.36     23.02 o 
   7   6   8      163.24      158.64     12.46 o 
   8   6   8     1117.98     1099.64     43.37 o 
   1   7   8       67.69       59.49      4.50 o 
   2   7   8     1098.95     1062.33     25.31 o 
   3   7   8        2.86        2.42      1.19 o 
   4   7   8     8591.07     8145.40    384.46 o 
   5   7   8        7.88        9.00      3.13 o 
   6   7   8       12.99       13.78      3.02 o 
   7   7   8       47.91       46.85      6.29 o 
   0   8   8      652.82      778.20    106.37 o 
   1   8   8        1.00        2.33      2.27 o 
   2   8   8      376.08      390.91     20.66 o 
   3   8   8       33.06       28.85      4.46 o 
   4   8   8       22.99       18.96      2.97 o 
   5   8   8        0.42        5.30      3.74 o 
   1   9   8       70.18       57.64      7.16 o 
   2   9   8     1015.00     1049.44    114.39 o 
   3   9   8      202.65      164.41     16.86 o 
   1   1   9      680.36      676.82      7.05 o 
   2   1   9        0.38        5.54      1.17 o 
   3   1   9      618.62      599.15     16.39 o 
   4   1   9     3497.29     3590.65    244.78 o 
   5   1   9       99.88      102.92      3.90 o 
   6   1   9       19.73       22.17      2.31 o 
   7   1   9       13.25       12.53      2.18 o 
   8   1   9      795.79      897.96     33.27 o 
   9   1   9        9.36       50.37     13.05 o 
  10   1   9      366.38      344.30     16.81 o 
   0   2   9        0.01       15.70      4.88 o 
   1   2   9     2041.63     2082.55     40.91 o 
   2   2   9     4813.93     5029.39     86.59 o 
   3   2   9       97.43      101.99      2.62 o 
   4   2   9      226.65      231.18      4.51 o 
   5   2   9     2371.45     2351.68     66.10 o 
   6   2   9     6221.14     6355.11    136.95 o 
   7   2   9      105.15      116.19     11.26 o 
   8   2   9      348.89      350.94     15.67 o 
   9   2   9       92.08      105.51      8.20 o 
  10   2   9      777.16      683.24     28.61 o 
   1   3   9       72.35       59.71      2.46 o 
   2   3   9      234.97      233.64      6.96 o 
   3   3   9      113.78      118.04      3.02 o 
   4   3   9      126.06      143.99      7.98 o 
   5   3   9       73.01       79.16      5.48 o 
   6   3   9       67.28       65.73      5.60 o 
   7   3   9      148.38      170.42      8.24 o 
   8   3   9        0.37        3.97      1.77 o 
   9   3   9      338.23      339.67     22.33 o 
   0   4   9     7115.27     7367.52    212.74 o 
   1   4   9     3754.69     3892.16     69.99 o 
   2   4   9      459.11      447.86      8.99 o 
   3   4   9     1580.91     1525.95     19.38 o 
   4   4   9     1802.88     1845.29     40.49 o 
   5   4   9      554.29      528.61     11.56 o 
   6   4   9     1013.68     1033.75     75.13 o 
   7   4   9       57.02       68.40      7.78 o 
   8   4   9       37.58       37.58      5.92 o 
   9   4   9        1.06        3.13      4.07 o 
   1   5   9      153.85      147.40      2.94 o 
   2   5   9       91.66       92.51      3.73 o 
   3   5   9      261.56      260.62      5.82 o 
   4   5   9      156.75      141.54      7.34 o 
   5   5   9       94.53      134.37     19.05 o 
   6   5   9       67.46       63.55      4.96 o 
   7   5   9        1.43        6.76      4.87 o 
   8   5   9       10.53       15.00      3.09 o 
   0   6   9     4434.03     4364.36    232.96 o 
   1   6   9      885.83      832.64     15.94 o 
   2   6   9        1.12        3.05      0.96 o 
   3   6   9     1198.22     1240.70     21.45 o 
   4   6   9      768.07      715.26     24.89 o 
   5   6   9       45.58       42.95      3.58 o 
   6   6   9       63.52       84.74     18.74 o 
   7   6   9       63.80       69.91      7.67 o 
   8   6   9      198.68      188.48     17.29 o 
   1   7   9     1871.19     1865.91     55.24 o 
   2   7   9      641.39      630.05     31.02 o 
   3   7   9       84.98       90.84      5.10 o 
   4   7   9      477.10      479.63     16.77 o 
   5   7   9      187.85      182.10     20.80 o 
   6   7   9      117.50      111.71      9.75 o 
   7   7   9      191.30      187.73     17.24 o 
   0   8   9      401.24      341.28     20.96 o 
   1   8   9      271.58      291.64     27.64 o 
   2   8   9       16.46       15.19      3.11 o 
   3   8   9      835.83      768.52     59.95 o 
   4   8   9      167.23      166.18     13.55 o 
   5   8   9       70.43       50.48     12.76 o 
   1   9   9      123.14      113.00     13.23 o 
   2   9   9       32.56       28.70      8.04 o 
   3   9   9       22.92       23.61      5.21 o 
   0   0  10      689.88      656.24     57.51 o 
   1   0  10      746.97      740.39     23.22 o 
   2   0  10    19152.20    19238.26    251.35 o 
   3   0  10      964.06     1028.74     20.50 o 
   4   0  10        0.03        8.31      2.19 o 
   5   0  10        7.32        6.59      1.71 o 
   6   0  10    22957.88    23524.59    676.34 o 
   7   0  10       99.54       84.02     17.11 o 
   8   0  10       22.34       15.08      6.17 o 
   9   0  10       83.86       83.08      8.64 o 
  10   0  10      755.02      752.07     44.73 o 
   1   1  10     3731.00     3781.81     29.75 o 
   2   1  10     9517.80     8824.16    233.55 o 
   3   1  10      149.37      130.23      4.69 o 
   4   1  10      365.15      341.63     10.93 o 
   5   1  10        0.96        2.15      0.84 o 
   6   1  10      463.94      433.80     16.10 o 
   7   1  10     1003.39      985.00     30.40 o 
   8   1  10       34.66       38.94      4.27 o 
   9   1  10     1215.12     1339.46     54.28 o 
  10   1  10     1680.64     1385.34    106.30 o 
   0   2  10     4583.24     4406.19     77.97 o 
   1   2  10    16495.66    17185.72    163.92 o 
   2   2  10       68.84       76.86      7.08 o 
   3   2  10      130.25      126.42      2.81 o 
   4   2  10      307.68      297.13      4.38 o 
   5   2  10    10292.55    10984.86    269.05 o 
   6   2  10       56.27       67.44     11.36 o 
   7   2  10     1857.16     1674.13     54.37 o 
   8   2  10      458.74      459.22     18.28 o 
   9   2  10     1094.13     1040.57     29.10 o 
   1   3  10      714.24      759.67     13.50 o 
   2   3  10      268.25      283.39      5.53 o 
   3   3  10       27.78       26.93      1.58 o 
   4   3  10    18470.88    19164.56    261.48 o 
   5   3  10       22.30       26.48      2.32 o 
   6   3  10        0.81        0.34      1.88 o 
   7   3  10        5.99        3.55      2.90 o 
   8   3  10     4415.87     4422.06    342.81 o 
   9   3  10      267.82      246.22     17.55 o 
   0   4  10    22668.86    21607.06    665.71 o 
   1   4  10     4035.82     3974.54     53.65 o 
   2   4  10      392.74      371.08      6.44 o 
   3   4  10      868.10      799.85     20.88 o 
   4   4  10     2172.92     2127.16     49.95 o 
   5   4  10      489.79      432.37     19.08 o 
   6   4  10      276.20      294.11     10.80 o 
   7   4  10      745.31      770.31     27.94 o 
   8   4  10     2203.64     2218.94     75.21 o 
   9   4  10       18.44       16.82      3.43 o 
   1   5  10     1842.72     1885.14     45.98 o 
   2   5  10        0.11        3.42      2.30 o 
   3   5  10     1252.79     1275.77     23.13 o 
   4   5  10      668.08      652.14     23.34 o 
   5   5  10     4136.90     4170.48     88.92 o 
   6   5  10        0.23        1.86      1.76 o 
   7   5  10     1203.42     1182.15     42.66 o 
   8   5  10       20.01       21.82      3.31 o 
   0   6  10      332.13      321.78     21.09 o 
   1   6  10       31.29       34.98      2.60 o 
   2   6  10     2250.08     2282.93     48.42 o 
   3   6  10      189.45      189.78      6.75 o 
   4   6  10       87.28       88.07      4.34 o 
   5   6  10      167.97      164.11      8.61 o 
   6   6  10     4362.18     4736.84    261.21 o 
   7   6  10       34.87       31.34      4.20 o 
   1   7  10      153.90      152.22      5.21 o 
   2   7  10     4932.74     5073.03    156.41 o 
   3   7  10       38.21       47.23      4.84 o 
   4   7  10      110.13      123.74     11.54 o 
   5   7  10       58.83       62.96      7.59 o 
   6   7  10      203.21      194.56     21.33 o 
   0   8  10      305.57      302.39     21.36 o 
   1   8  10     1481.74     1669.13    111.40 o 
   2   8  10      405.89      446.10     28.60 o 
   3   8  10      177.07      156.30     18.07 o 
   4   8  10       16.95       15.95      3.39 o 
   5   8  10     3789.28     3787.12    138.07 o 
   1   9  10     1191.09     1208.45    144.93 o 
   2   9  10       82.37       81.78     12.99 o 
   3   9  10        1.08        1.94      4.11 o 
   1   1  11      446.31      486.98      9.45 o 
   2   1  11    11301.73    10836.36    372.36 o 
   3   1  11     1457.46     1409.45     82.80 o 
   4   1  11     2615.15     2461.74     44.53 o 
   5   1  11      654.14      647.52     19.59 o 
   6   1  11       41.57       41.08      3.77 o 
   7   1  11      168.05      180.68     13.25 o 
   8   1  11      109.45      112.70      7.11 o 
   9   1  11     1034.16     1070.22     51.92 o 
   0   2  11    14709.53    15609.37    806.56 o 
   1   2  11     2135.35     2119.79     33.78 o 
   2   2  11     6168.34     6141.94     55.88 o 
   3   2  11       78.86       80.66      3.21 o 
   4   2  11      646.67      699.78      7.25 o 
   5   2  11     2471.42     2247.57     79.41 o 
   6   2  11     6065.97     5889.10    129.06 o 
   7   2  11     1070.76     1001.42     29.31 o 
   8   2  11     2335.04     2190.82    175.72 o 
   9   2  11      569.85      562.58     27.81 o 
   1   3  11      944.12     1014.43     14.99 o 
   2   3  11      493.21      444.83      7.28 o 
   3   3  11      123.17      106.96      3.30 o 
   4   3  11     1880.98     1830.35     64.03 o 
   5   3  11     1129.93     1104.44     18.30 o 
   6   3  11      279.22      252.34      7.74 o 
   7   3  11      256.84      249.50     16.39 o 
   8   3  11      273.41      265.30     67.58 o 
   9   3  11      136.34      143.18     10.30 o 
   0   4  11     1174.85     1126.72     57.77 o 
   1   4  11     2469.20     2456.26     27.61 o 
   2   4  11       51.19       50.67      2.76 o 
   3   4  11      283.03      275.23      7.57 o 
   4   4  11       44.95       36.58      6.05 o 
   5   4  11     4150.55     4516.80    292.43 o 
   6   4  11       54.45       49.54      5.33 o 
   7   4  11     1552.25     1589.37     67.33 o 
   8   4  11      461.64      495.67     25.33 o 
   9   4  11      821.64      814.06     34.25 o 
   1   5  11       88.32       86.97      4.58 o 
   2   5  11     4323.66     4411.15     93.04 o 
   3   5  11      256.29      253.08      8.56 o 
   4   5  11     2413.30     2485.88     32.35 o 
   5   5  11      821.42      855.90     34.71 o 
   6   5  11       30.29       37.06      3.87 o 
   7   5  11      282.69      284.77     18.36 o 
   8   5  11      137.43      110.37     10.56 o 
   0   6  11     4691.99     4603.19    123.48 o 
   1   6  11     1034.05     1101.18     17.00 o 
   2   6  11      862.54      885.94     36.14 o 
   3   6  11      128.18      114.68      4.53 o 
   4   6  11      335.64      307.68      9.16 o 
   5   6  11      820.09      766.73     44.42 o 
   6   6  11      942.63      926.07     48.49 o 
   7   6  11        7.29        9.90      2.46 o 
   1   7  11      361.05      379.68     16.48 o 
   2   7  11      158.80      125.80      7.08 o 
   3   7  11      547.36      592.69     57.34 o 
   4   7  11      153.51      159.00     16.46 o 
   5   7  11      959.59     1004.67     35.36 o 
   6   7  11      101.27       82.41      9.46 o 
   0   8  11       42.99       43.17      9.73 o 
   1   8  11       96.10      103.92      8.65 o 
   2   8  11      334.43      317.32     17.99 o 
   3   8  11      344.01      315.39     35.66 o 
   4   8  11        0.94        1.76      2.99 o 
   5   8  11       63.50       45.71     10.24 o 
   1   9  11      220.48      183.09     53.19 o 
   2   9  11      174.88      185.92     18.77 o 
   0   0  12       69.89       89.82      8.96 o 
   1   0  12        5.91        7.70      2.64 o 
   2   0  12     2170.38     2184.75     33.88 o 
   3   0  12        0.93        3.16      1.30 o 
   4   0  12      144.70      139.32      4.18 o 
   5   0  12      535.10      523.20     17.30 o 
   6   0  12     3570.09     3677.73    104.97 o 
   7   0  12      416.41      384.75     16.54 o 
   8   0  12     1290.98     1363.55     59.96 o 
   9   0  12       51.43       46.13      7.62 o 
   1   1  12     1707.57     1668.79     27.00 o 
   2   1  12      704.89      758.69     32.39 o 
   3   1  12     9700.80     9290.02    169.69 o 
   4   1  12     1171.70     1182.97     32.41 o 
   5   1  12     1327.53     1317.27     25.67 o 
   6   1  12        3.72        5.22      0.97 o 
   7   1  12      946.31      974.77     23.70 o 
   8   1  12      455.14      442.84     20.14 o 
   9   1  12     1369.76     1369.44     52.20 o 
   1   2  12    13629.04    12988.86    209.67 o 
   2   2  12       52.67       47.90      4.71 o 
   3   2  12      714.42      650.24     14.96 o 
   4   2  12       76.15       80.04      3.55 o 
   5   2  12     5341.48     5263.40    127.96 o 
   6   2  12      101.69      124.68      7.58 o 
   7   2  12     2360.37     2423.16    122.56 o 
   8   2  12       41.80       50.16      5.43 o 
   9   2  12        3.11        6.75      5.19 o 
   1   3  12      158.58      158.10      4.75 o 
   2   3  12     2894.42     3106.65     31.43 o 
   3   3  12      120.60      115.81      3.01 o 
   4   3  12       98.65      110.77      7.68 o 
   5   3  12      882.59      822.85     21.37 o 
   6   3  12      169.86      147.93      6.04 o 
   7   3  12      156.55      133.24     11.55 o 
   8   3  12       44.88       78.19      9.53 o 
   9   3  12      317.84      307.28     16.72 o 
   0   4  12     1484.01     1522.80     53.76 o 
   1   4  12     1598.00     1598.64     28.52 o 
   2   4  12      408.46      417.83      8.20 o 
   3   4  12      425.30      427.73     10.45 o 
   4   4  12      537.88      506.00     11.24 o 
   5   4  12     3546.85     3689.46     97.29 o 
   6   4  12      828.50      876.72     30.06 o 
   7   4  12      357.29      401.41     30.90 o 
   8   4  12       18.82       35.41      7.88 o 
   1   5  12     5115.47     5175.27     98.81 o 
   2   5  12       66.14       83.48     13.01 o 
   3   5  12     4415.12     4422.74     69.97 o 
   4   5  12      370.33      344.03     10.17 o 
   5   5  12      585.61      535.83     17.83 o 
   6   5  12        2.14        0.08      2.36 o 
   7   5  12        5.40        5.70      2.15 o 
   8   5  12       70.64       58.29      9.44 o 
   0   6  12      307.48      336.03     10.59 o 
   1   6  12        1.86        1.18      1.32 o 
   2   6  12       24.75       20.77      5.47 o 
   3   6  12      728.50      750.30     14.98 o 
   4   6  12      339.27      317.96     11.55 o 
   5   6  12      423.36      387.92     34.65 o 
   6   6  12       56.49       71.60     11.79 o 
   7   6  12      266.13      233.29     16.03 o 
   1   7  12       13.45       14.64      2.62 o 
   2   7  12       52.81       45.98      4.27 o 
   3   7  12      993.73     1008.07     43.56 o 
   4   7  12      349.82      374.77     20.58 o 
   5   7  12      143.27      125.19     21.61 o 
   6   7  12       20.40       18.35      3.62 o 
   0   8  12      589.11      537.45     44.23 o 
   1   8  12     4677.12     5356.11    247.11 o 
   2   8  12       30.70       31.37      6.20 o 
   3   8  12     1561.93     1379.38    119.31 o 
   4   8  12      177.58      191.38     18.27 o 
   1   9  12     1126.39     1139.94     64.57 o 
   2   9  12      267.96      237.61     23.90 o 
   1   1  13     2385.23     2272.09     29.54 o 
   2   1  13     8164.68     7971.39    123.79 o 
   3   1  13     2568.17     2630.85     41.18 o 
   4   1  13     3272.74     3358.74     67.26 o 
   5   1  13       74.43       61.15     12.54 o 
   6   1  13      364.01      333.13      8.89 o 
   7   1  13      294.15      293.05     14.94 o 
   8   1  13      205.31      217.47     16.26 o 
   9   1  13     1047.48     1014.52     54.56 o 
   0   2  13    13337.69    12735.40    178.10 o 
   1   2  13     2226.33     2212.61     32.83 o 
   2   2  13     1252.77     1221.77     15.24 o 
   3   2  13     1141.14     1128.99     15.40 o 
   4   2  13     1028.68     1022.98     17.93 o 
   5   2  13       22.02       24.52      5.52 o 
   6   2  13      619.72      621.20     13.08 o 
   7   2  13      374.68      361.42     12.84 o 
   8   2  13     1303.93     1390.72     69.86 o 
   9   2  13      154.69      174.16     18.29 o 
   1   3  13       45.28       41.40      2.42 o 
   2   3  13      708.14      710.88     25.11 o 
   3   3  13      201.54      205.61      5.67 o 
   4   3  13     1667.93     1664.18     40.60 o 
   5   3  13      129.56      122.01      5.25 o 
   6   3  13      112.28      108.09      9.76 o 
   7   3  13       40.45       47.10      4.65 o 
   8   3  13      160.67      150.18     30.34 o 
   9   3  13        1.75        0.56      2.02 o 
   0   4  13     9863.87    10057.92    188.36 o 
   1   4  13      198.75      182.37      4.90 o 
   2   4  13      277.91      265.42     11.55 o 
   3   4  13        1.05        4.86      1.27 o 
   4   4  13     2450.52     2598.86     54.24 o 
   5   4  13      265.43      274.08     10.46 o 
   6   4  13      227.60      240.65     11.33 o 
   7   4  13      261.58      236.92     13.07 o 
   8   4  13      120.26      132.35     14.45 o 
   1   5  13      664.95      699.89     23.02 o 
   2   5  13     8574.21     8726.18    165.99 o 
   3   5  13      109.97      122.04      8.57 o 
   4   5  13     2879.74     2856.78     47.43 o 
   5   5  13       30.66       34.64      2.82 o 
   6   5  13        9.35        7.92      2.56 o 
   7   5  13       39.42       34.65      4.90 o 
   8   5  13      291.43      266.52     22.49 o 
   0   6  13      606.69      597.59     19.51 o 
   1   6  13      349.32      316.79     24.25 o 
   2   6  13     1259.05     1318.74     36.03 o 
   3   6  13      560.86      554.84     18.53 o 
   4   6  13        5.79        5.06      1.47 o 
   5   6  13     1755.16     1769.12    122.99 o 
   6   6  13     1653.83     1601.75     58.69 o 
   7   6  13      414.86      378.65     26.14 o 
   1   7  13      250.64      248.82     14.13 o 
   2   7  13       69.17       81.62      7.68 o 
   3   7  13     1657.82     1712.02     83.59 o 
   4   7  13      116.56      123.97     14.65 o 
   5   7  13       39.51       31.89      4.60 o 
   6   7  13       20.45       25.96      4.11 o 
   0   8  13     2779.89     2667.13    179.53 o 
   1   8  13       64.68       54.65      9.83 o 
   2   8  13      518.50      527.68     33.89 o 
   3   8  13        0.59        2.15      2.29 o 
   4   8  13      340.00      306.01     26.67 o 
   1   9  13      120.52      138.37     16.58 o 
   0   0  14        7.63        7.73      1.55 o 
   1   0  14      963.99      986.75     25.62 o 
   2   0  14     6132.70     6635.53    115.71 o 
   3   0  14      107.53      109.83      7.32 o 
   4   0  14      953.87      923.84     19.10 o 
   5   0  14      293.62      304.73      9.46 o 
   6   0  14    10666.00    10523.00    529.51 o 
   7   0  14        9.38       11.10      3.65 o 
   8   0  14      479.63      502.39     32.68 o 
   9   0  14      253.33      238.21     35.55 o 
   1   1  14      135.54      118.84      6.75 o 
   2   1  14     1201.14     1217.62     32.03 o 
   3   1  14     3875.79     4042.39     45.66 o 
   4   1  14      550.50      571.78     15.19 o 
   5   1  14     3391.81     3459.60     61.71 o 
   6   1  14      491.72      440.15     11.19 o 
   7   1  14      998.83     1042.77     38.26 o 
   8   1  14       15.32       19.73      7.48 o 
   9   1  14     2267.87     2193.33    102.56 o 
   0   2  14        3.60       -4.69      4.69 o 
   1   2  14     1748.48     1628.27     17.93 o 
   2   2  14       36.73       38.06      4.15 o 
   3   2  14      495.01      526.54      9.73 o 
   4   2  14        2.02        1.70      1.08 o 
   5   2  14     1881.68     1958.89     66.66 o 
   6   2  14      102.30       94.00     10.86 o 
   7   2  14     2229.49     2122.76     68.44 o 
   8   2  14        2.18        5.67      2.53 o 
   9   2  14       37.21       42.70     16.17 o 
   1   3  14     1251.03     1198.04     23.34 o 
   2   3  14      719.03      720.98      9.31 o 
   3   3  14      852.26      804.38     34.59 o 
   4   3  14     7930.53     8476.93    220.11 o 
   5   3  14       67.88       63.53      5.14 o 
   6   3  14      146.15      153.77      5.12 o 
   7   3  14      116.90      122.05      8.59 o 
   8   3  14     2927.57     3097.85    149.94 o 
   0   4  14     6853.37     6727.65    316.73 o 
   1   4  14      886.04      846.29     24.80 o 
   2   4  14      432.50      450.15      8.96 o 
   3   4  14        0.02        1.18      1.18 o 
   4   4  14      887.90      959.29     18.30 o 
   5   4  14      114.95      124.72      4.78 o 
   6   4  14      251.39      254.93     24.86 o 
   7   4  14     1255.02     1327.69     65.98 o 
   8   4  14      406.61      395.35     24.14 o 
   1   5  14      661.00      679.82     13.44 o 
   2   5  14      549.79      523.77     12.50 o 
   3   5  14     4490.72     4651.37     80.99 o 
   4   5  14      129.14      129.65     17.19 o 
   5   5  14      730.30      728.83     42.97 o 
   6   5  14        1.63        2.11      3.48 o 
   7   5  14      608.72      571.50     31.47 o 
   0   6  14     1083.50     1242.15     73.01 o 
   1   6  14     1101.17     1151.76     36.96 o 
   2   6  14      465.58      465.68     12.17 o 
   3   6  14      558.50      541.92     13.79 o 
   4   6  14      427.35      451.31     16.81 o 
   5   6  14        7.31        7.41      4.47 o 
   6   6  14     1244.13     1192.67     55.39 o 
   7   6  14       30.84       23.05      3.94 o 
   1   7  14      106.85       92.90     10.86 o 
   2   7  14      439.12      443.30     23.11 o 
   3   7  14      240.94      266.95     18.26 o 
   4   7  14       27.37       22.57      6.23 o 
   5   7  14      236.96      231.59     18.37 o 
   0   8  14      502.55      492.23     34.07 o 
   1   8  14      286.75      263.87     35.15 o 
   2   8  14      113.95      103.12     13.36 o 
   3   8  14      761.51      625.70     53.64 o 
   4   8  14        9.31        6.58      3.88 o 
   1   1  15      859.38      872.66      7.78 o 
   2   1  15       55.79       47.15      6.23 o 
   3   1  15       94.66      104.80     10.15 o 
   4   1  15     5845.02     5549.34    130.74 o 
   5   1  15      275.55      275.09      8.81 o 
   6   1  15       33.68       35.19      3.33 o 
   7   1  15      284.61      275.08      9.52 o 
   8   1  15     2195.49     2035.23    114.46 o 
   9   1  15       43.99       64.01      9.14 o 
   0   2  15      594.36      555.85     11.00 o 
   1   2  15       30.88       37.29      1.86 o 
   2   2  15     1740.99     1812.80     38.41 o 
   3   2  15      710.40      687.85     12.92 o 
   4   2  15        0.00        2.41      1.42 o 
   5   2  15      538.73      541.78     19.64 o 
   6   2  15     3277.91     3149.63     75.86 o 
   7   2  15       12.54       17.12      2.69 o 
   8   2  15       63.63       61.39      7.69 o 
   9   2  15        5.73        3.14      2.69 o 
   1   3  15     3854.90     4021.37     37.22 o 
   2   3  15     1336.52     1379.44     32.74 o 
   3   3  15       64.15       56.78      3.50 o 
   4   3  15        6.17        7.29      1.69 o 
   5   3  15      795.41      706.77     16.09 o 
   6   3  15        1.23        4.53      1.25 o 
   7   3  15      696.57      673.81     26.89 o 
   8   3  15       30.28       26.06      5.39 o 
   0   4  15      354.74      334.21     63.10 o 
   1   4  15      464.53      388.34     23.03 o 
   2   4  15     1638.92     1836.75     78.17 o 
   3   4  15      618.28      565.65     15.03 o 
   4   4  15      269.87      256.53      9.11 o 
   5   4  15        2.36        1.81      1.99 o 
   6   4  15     3919.38     3701.57    194.27 o 
   7   4  15       31.95       30.16      4.14 o 
   8   4  15       10.74        5.86      3.19 o 
   1   5  15       41.17       42.08      2.17 o 
   2   5  15       20.38       25.04      3.45 o 
   3   5  15      156.77      159.32     10.18 o 
   4   5  15     3486.86     3777.67     70.09 o 
   5   5  15       14.82       14.07      4.58 o 
   6   5  15      340.61      341.50     17.32 o 
   7   5  15       46.07       49.79      5.03 o 
   0   6  15     1351.02     1280.45     53.19 o 
   1   6  15      215.95      242.73      7.78 o 
   2   6  15       35.78       38.82      5.09 o 
   3   6  15      512.94      537.22     19.19 o 
   4   6  15      189.46      182.07     13.10 o 
   5   6  15      562.02      591.27     24.67 o 
   6   6  15        1.15        0.47      3.23 o 
   1   7  15     1505.01     1645.32     96.89 o 
   2   7  15       85.90       79.74     11.49 o 
   3   7  15      253.52      301.74     23.76 o 
   4   7  15      450.68      448.43     25.17 o 
   5   7  15      992.71     1016.12     40.07 o 
   0   8  15     2435.20     2314.92    209.08 o 
   1   8  15       80.94       74.61      9.39 o 
   2   8  15      190.92      166.63     22.02 o 
   3   8  15      167.46      123.00     21.89 o 
   0   0  16    71144.12    70238.07    865.29 o 
   1   0  16      234.20      250.52      6.71 o 
   2   0  16      272.73      264.07      6.16 o 
   3   0  16     1079.51     1095.81     33.65 o 
   4   0  16    10693.37    11428.26    193.99 o 
   5   0  16     1280.33     1282.16     26.92 o 
   6   0  16       11.68        8.10      1.73 o 
   7   0  16     1082.92     1113.63     38.85 o 
   8   0  16     4214.41     4253.43    143.41 o 
   9   0  16       61.38       45.15     22.08 o 
   1   1  16      115.33      103.09      3.19 o 
   2   1  16      753.78      738.76      8.37 o 
   3   1  16        9.81       15.42      1.28 o 
   4   1  16     5792.94     5644.80    130.07 o 
   5   1  16        0.56        2.04      1.14 o 
   6   1  16        8.08        7.97      1.24 o 
   7   1  16      104.05       91.85      7.68 o 
   8   1  16      909.88      842.33     48.63 o 
   9   1  16        3.18        8.40     14.64 o 
   0   2  16       12.07        7.49      3.00 o 
   1   2  16      235.08      237.27      5.79 o 
   2   2  16      282.59      261.62      7.50 o 
   3   2  16       11.52       15.72      1.23 o 
   4   2  16        0.13        0.16      0.81 o 
   5   2  16       15.58       16.05      3.27 o 
   6   2  16      380.99      375.15     10.38 o 
   7   2  16      173.96      171.12     13.93 o 
   8   2  16       35.81       39.93      4.39 o 
   1   3  16       28.49       26.52      2.88 o 
   2   3  16    15833.51    16843.49    391.41 o 
   3   3  16      782.47      750.08     19.60 o 
   4   3  16       19.91       13.18      1.06 o 
   5   3  16      540.97      541.28     20.48 o 
   6   3  16      497.11      464.37     12.85 o 
   7   3  16      530.66      511.03     35.09 o 
   8   3  16      490.53      494.52     22.24 o 
   0   4  16     1754.53     1626.32     52.52 o 
   1   4  16      846.20      847.06     18.50 o 
   2   4  16     5144.70     5563.02    104.41 o 
   3   4  16      337.05      314.93     19.17 o 
   4   4  16       10.79        8.00      1.77 o 
   5   4  16        0.05        3.98      1.69 o 
   6   4  16     8163.99     8191.53    128.21 o 
   7   4  16       50.04       43.88      5.32 o 
   8   4  16      419.07      434.85     28.05 o 
   1   5  16       24.17       24.93      2.06 o 
   2   5  16      271.07      278.10      9.62 o 
   3   5  16       22.84       16.65      1.89 o 
   4   5  16       48.56       48.34      4.20 o 
   5   5  16        2.45        3.80      2.61 o 
   6   5  16      156.56      149.95     17.31 o 
   7   5  16       32.96       43.77      6.13 o 
   0   6  16     7421.44     7582.74     91.70 o 
   1   6  16        1.82        4.28      0.99 o 
   2   6  16      302.84      342.12     14.38 o 
   3   6  16      485.62      474.79     22.78 o 
   4   6  16     1503.88     1633.12    101.09 o 
   5   6  16      159.93      161.97     21.39 o 
   6   6  16     1180.73     1210.91     47.53 o 
   1   7  16      370.67      336.41     53.26 o 
   2   7  16       78.98      100.27     12.30 o 
   3   7  16       16.86       12.48      3.51 o 
   4   7  16     4073.84     4023.75    206.41 o 
   5   7  16       91.06       86.64     15.51 o 
   0   8  16      782.05      680.43     59.82 o 
   1   8  16       27.94       34.57      5.11 o 
   2   8  16      269.48      273.42     25.31 o 
   3   8  16      190.73      136.72     36.13 o 
   1   1  17      155.44      158.54      3.77 o 
   2   1  17      359.67      344.63     20.65 o 
   3   1  17      926.69      947.87     17.49 o 
   4   1  17     1026.46     1040.67     37.13 o 
   5   1  17        8.68        9.17      1.74 o 
   6   1  17        7.24       10.20      1.65 o 
   7   1  17      163.36      155.74     13.18 o 
   8   1  17      229.58      240.87     16.57 o 
   0   2  17     2822.85     2601.36     72.39 o 
   1   2  17      821.37      818.45     15.90 o 
   2   2  17      217.71      201.02      5.13 o 
   3   2  17       60.52       60.28      4.66 o 
   4   2  17     1258.13     1188.98     18.52 o 
   5   2  17     1286.56     1294.67     52.68 o 
   6   2  17      230.47      223.11      9.61 o 
   7   2  17       31.32       40.73      4.90 o 
   8   2  17        5.40        6.25      2.79 o 
   1   3  17      384.42      368.04      8.26 o 
   2   3  17       70.65       83.93      7.08 o 
   3   3  17      184.80      195.87      6.08 o 
   4   3  17       19.94       35.15      5.92 o 
   5   3  17       77.77       68.78      4.47 o 
   6   3  17       63.81       57.20      4.68 o 
   7   3  17      542.09      530.84     17.79 o 
   8   3  17       15.69        9.59      3.70 o 
   0   4  17     1022.18     1004.85     48.81 o 
   1   4  17     1417.06     1418.62     38.05 o 
   2   4  17      413.17      433.02     15.90 o 
   3   4  17      742.52      664.65     20.16 o 
   4   4  17      252.48      254.06      8.22 o 
   5   4  17      230.57      205.37      8.66 o 
   6   4  17     1059.55      982.76     46.27 o 
   7   4  17       33.84       43.29      5.54 o 
   1   5  17       36.35       39.36      2.67 o 
   2   5  17       84.42       62.41      5.20 o 
   3   5  17      102.33      100.54      8.27 o 
   4   5  17       22.77       18.56      2.56 o 
   5   5  17       66.32       69.23      6.03 o 
   6   5  17        4.56        4.22      2.89 o 
   7   5  17        7.30        5.75      4.98 o 
   0   6  17      694.00      605.38     62.85 o 
   1   6  17      682.50      665.76     70.65 o 
   2   6  17       57.68       60.04      8.64 o 
   3   6  17      731.53      726.32     31.99 o 
   4   6  17       96.84       91.79      9.77 o 
   5   6  17        1.83        1.12      1.76 o 
   6   6  17      421.38      341.68     21.35 o 
   1   7  17     2742.65     2986.04    141.58 o 
   2   7  17      740.75      729.54     32.22 o 
   3   7  17      495.36      532.58     34.72 o 
   4   7  17       66.18       61.88      8.50 o 
   0   8  17        5.00       -0.35      5.08 o 
   1   8  17      161.55      178.84     23.25 o 
   2   8  17       12.35       15.25      8.32 o 
   0   0  18       50.50       51.16      9.75 o 
   1   0  18     1393.40     1385.08     35.60 o 
   2   0  18     6864.25     6788.05    159.52 o 
   3   0  18     1300.86     1417.11     32.00 o 
   4   0  18       67.93       64.09      7.47 o 
   5   0  18       16.43       16.78      1.92 o 
   6   0  18    10258.10    11689.48    649.40 o 
   7   0  18      134.37      125.91     13.33 o 
   8   0  18       17.29       12.20      3.30 o 
   1   1  18      179.76      165.98      4.89 o 
   2   1  18     4538.79     4553.90     63.33 o 
   3   1  18       60.32       65.19      4.25 o 
   4   1  18       97.71      100.90      5.06 o 
   5   1  18      327.53      293.25      7.59 o 
   6   1  18      163.76      151.86      7.73 o 
   7   1  18       19.85       28.31      3.31 o 
   8   1  18        2.15        3.43      2.21 o 
   0   2  18     3746.81     3734.92     73.73 o 
   1   2  18     4132.09     4171.34     55.26 o 
   2   2  18       46.17       46.77      2.53 o 
   3   2  18      170.78      143.38      5.50 o 
   4   2  18      433.15      410.62     13.51 o 
   5   2  18     3865.34     3784.42     61.07 o 
   6   2  18       69.06       71.82      5.08 o 
   7   2  18      547.61      528.01     17.75 o 
   8   2  18      495.36      457.09     28.99 o 
   1   3  18      573.53      588.56     13.17 o 
   2   3  18      243.98      239.42      6.83 o 
   3   3  18      115.14      122.11      5.04 o 
   4   3  18     8903.02     9180.77    157.20 o 
   5   3  18        0.68        1.55      1.61 o 
   6   3  18        0.00        1.41      1.73 o 
   7   3  18        1.82        4.16      2.19 o 
   0   4  18     8662.57     8429.66    247.24 o 
   1   4  18     1841.83     1794.41     43.87 o 
   2   4  18       29.30       21.02      2.81 o 
   3   4  18     1528.43     1509.65     48.98 o 
   4   4  18      694.45      640.86     20.99 o 
   5   4  18        9.26        7.09      2.08 o 
   6   4  18        0.29        8.23      2.42 o 
   7   4  18      121.83      143.01     10.70 o 
   1   5  18       15.79       12.07      2.46 o 
   2   5  18       98.64       90.13      8.65 o 
   3   5  18      670.49      650.08     16.48 o 
   4   5  18      350.32      332.46     20.37 o 
   5   5  18      464.17      468.21     25.51 o 
   6   5  18        0.77        1.36      2.77 o 
   0   6  18        5.94       -1.13      7.76 o 
   1   6  18       47.91       41.70      6.38 o 
   2   6  18     1996.04     1795.86     86.64 o 
   3   6  18        0.90        2.95      2.76 o 
   4   6  18        1.96        2.79      2.95 o 
   5   6  18      105.83       89.76     13.10 o 
   1   7  18      658.55      733.96     32.35 o 
   2   7  18     4608.37     4877.94    275.64 o 
   3   7  18        8.15        5.18      4.50 o 
   4   7  18      100.41       85.96     17.37 o 
   1   1  19      395.29      388.59      7.68 o 
   2   1  19     3585.51     3634.05    112.13 o 
   3   1  19      403.36      394.63      9.13 o 
   4   1  19     1256.51     1232.38     17.93 o 
   5   1  19     1799.78     1774.30     56.90 o 
   6   1  19       36.56       44.03      7.51 o 
   7   1  19      556.17      567.77     13.29 o 
   8   1  19       73.74       62.13      8.33 o 
   0   2  19     2839.54     2830.55     65.07 o 
   1   2  19      441.98      413.12     12.22 o 
   2   2  19     1410.09     1407.05     33.10 o 
   3   2  19      196.39      199.15      7.33 o 
   4   2  19       37.48       46.92      3.28 o 
   5   2  19     1209.39     1165.51     33.35 o 
   6   2  19     1630.64     1550.52     52.83 o 
   7   2  19      660.79      662.45     29.04 o 
   8   2  19      839.44      834.63     48.65 o 
   1   3  19      432.42      434.08     10.84 o 
   2   3  19      389.51      375.52     10.14 o 
   3   3  19      146.37      112.97      5.98 o 
   4   3  19      793.31      777.61     21.92 o 
   5   3  19       73.44       73.18      5.43 o 
   6   3  19      172.15      180.14     14.37 o 
   7   3  19       82.14       91.37      8.26 o 
   0   4  19      243.44      259.49     76.04 o 
   1   4  19     1569.73     1505.59     34.82 o 
   2   4  19       71.12       69.24      4.53 o 
   3   4  19       64.78       63.27     17.75 o 
   4   4  19        2.99        5.58      1.92 o 
   5   4  19     2551.38     2693.44    112.09 o 
   6   4  19      184.13      169.06     18.84 o 
   7   4  19      823.61      778.14     36.93 o 
   1   5  19      100.12       95.80     10.36 o 
   2   5  19      828.53      814.07     46.74 o 
   3   5  19      109.12      117.62      7.66 o 
   4   5  19     1633.21     1678.36     47.54 o 
   5   5  19      490.68      491.64     25.44 o 
   6   5  19       98.93       88.75      8.39 o 
   0   6  19     1369.51     1502.16    126.97 o 
   1   6  19      219.18      272.74     27.76 o 
   2   6  19      317.40      293.90     23.48 o 
   3   6  19        6.91       11.81      4.29 o 
   4   6  19       56.81       53.75      7.27 o 
   5   6  19      293.23      331.03     27.09 o 
   1   7  19       13.53       13.43      4.16 o 
   2   7  19       38.66       27.37      8.66 o 
   3   7  19      194.42      194.26     30.01 o 
   0   0  20     1379.03     1427.15     43.10 o 
   1   0  20      157.95      158.89      8.51 o 
   2   0  20       66.75       60.00      5.10 o 
   3   0  20      167.09      169.96      7.69 o 
   4   0  20     1291.96     1206.05     36.87 o 
   5   0  20      255.90      241.14     12.13 o 
   6   0  20      380.89      401.59     23.10 o 
   7   0  20      178.68      152.35     13.98 o 
   8   0  20      720.66      708.51     41.08 o 
   1   1  20        2.56        2.24      1.16 o 
   2   1  20      334.53      314.87      7.24 o 
   3   1  20     2651.47     2775.69     35.94 o 
   4   1  20     1210.64     1225.12     15.12 o 
   5   1  20     1428.33     1385.51     31.71 o 
   6   1  20        0.44        2.14      1.89 o 
   7   1  20      883.20      915.37     33.16 o 
   0   2  20       16.60       14.32      8.48 o 
   1   2  20     5114.43     5208.61     72.27 o 
   2   2  20      381.87      348.50      9.00 o 
   3   2  20      191.41      165.05      9.68 o 
   4   2  20        0.12        1.54      1.07 o 
   5   2  20     2419.22     2407.58     92.02 o 
   6   2  20      734.64      745.28     22.30 o 
   7   2  20     1327.92     1316.87     54.27 o 
   1   3  20       28.14       32.76      2.48 o 
   2   3  20     2941.31     3010.74     72.03 o 
   3   3  20       35.49       38.60      2.68 o 
   4   3  20        2.03        2.97      1.22 o 
   5   3  20       71.71       69.37      6.97 o 
   6   3  20      114.15      104.63      8.39 o 
   7   3  20      149.89      126.63     12.56 o 
   0   4  20        0.66        6.38      2.08 o 
   1   4  20      631.87      658.21     26.65 o 
   2   4  20       65.27       53.86      3.50 o 
   3   4  20      467.98      482.82     16.24 o 
   4   4  20       65.89       74.19      5.87 o 
   5   4  20     2294.19     2266.19     54.14 o 
   6   4  20       68.27       63.46      6.60 o 
   1   5  20     3877.65     4290.72    166.12 o 
   2   5  20      104.69      109.90      9.00 o 
   3   5  20     1800.79     1750.86     54.41 o 
   4   5  20      364.18      346.35     21.40 o 
   5   5  20        1.75        1.53      2.28 o 
   0   6  20      243.79      256.04     52.29 o 
   1   6  20        2.08       -0.19      2.91 o 
   2   6  20      290.84      312.98     18.18 o 
   3   6  20      438.23      401.22     27.51 o 
   4   6  20       16.03       12.11      4.01 o 
   1   7  20        0.48        2.92      8.75 o 
   2   7  20        1.82       -0.23      4.19 o 
   1   1  21     2052.61     2093.91     22.06 o 
   2   1  21     3051.12     3150.98     48.23 o 
   3   1  21      895.82      876.23     18.64 o 
   4   1  21     1255.25     1299.32     30.79 o 
   5   1  21       66.62       63.35      4.49 o 
   6   1  21      203.61      185.22     11.90 o 
   7   1  21        2.36        6.23      2.87 o 
   0   2  21    16090.73    16623.98    375.84 o 
   1   2  21      695.86      621.97     16.61 o 
   2   2  21     1288.67     1282.59     20.44 o 
   3   2  21      661.91      731.83     26.48 o 
   4   2  21     2427.11     2538.56     60.47 o 
   5   2  21       45.44       45.58      6.55 o 
   6   2  21     1408.37     1474.65     67.14 o 
   7   2  21      107.24       93.26      8.83 o 
   1   3  21      232.23      212.18      6.42 o 
   2   3  21      444.50      461.17     11.51 o 
   3   3  21      181.99      191.69     12.55 o 
   4   3  21      728.49      718.62     27.53 o 
   5   3  21      284.40      292.73     13.62 o 
   6   3  21       20.34       21.55      2.70 o 
   0   4  21     2255.80     2425.62    146.69 o 
   1   4  21      121.70      133.64     14.62 o 
   2   4  21        1.94        1.54      2.42 o 
   3   4  21        7.31       12.64      4.20 o 
   4   4  21      730.78      807.49     31.45 o 
   5   4  21       23.21       24.14      3.89 o 
   6   4  21       48.22       58.82      5.44 o 
   1   5  21      738.80      771.35     39.65 o 
   2   5  21     2589.31     2820.25     86.68 o 
   3   5  21       47.48       29.91      7.27 o 
   4   5  21     1014.60     1039.37     44.00 o 
   5   5  21      149.66      122.49     19.98 o 
   0   6  21      409.34      423.16     31.10 o 
   1   6  21       18.16       13.71      4.30 o 
   2   6  21     1207.65     1251.58     68.79 o 
   3   6  21      479.74      495.25     43.08 o 
   4   6  21        1.25        4.27      2.33 o 
   1   7  21        8.74        9.84      4.13 o 
   0   0  22     1614.44     1615.09     67.08 o 
   1   0  22      863.25      864.16     21.69 o 
   2   0  22     1322.65     1334.32     28.51 o 
   3   0  22      142.39      146.28     10.23 o 
   4   0  22     1576.81     1573.15     54.01 o 
   5   0  22      273.16      271.36     23.49 o 
   6   0  22     2422.16     2539.79     63.85 o 
   7   0  22        0.60        2.28      3.83 o 
   1   1  22     1852.78     1807.36     67.95 o 
   2   1  22       58.52       51.97      6.39 o 
   3   1  22     2848.93     2946.61     68.95 o 
   4   1  22      299.59      307.95     15.19 o 
   5   1  22      243.07      251.21     12.11 o 
   6   1  22      195.29      188.20     10.52 o 
   7   1  22      180.37      185.63     11.97 o 
   1   2  22      199.30      199.94      6.05 o 
   2   2  22       51.62       57.51      7.99 o 
   3   2  22      570.76      542.14     13.39 o 
   4   2  22        3.71        3.75      2.68 o 
   5   2  22      307.72      310.50     12.79 o 
   6   2  22      140.03      144.35     12.86 o 
   1   3  22      355.07      355.54     10.12 o 
   2   3  22      237.30      229.08      9.99 o 
   3   3  22      665.75      722.27     23.32 o 
   4   3  22     2353.21     2420.17     80.95 o 
   5   3  22       14.19       10.88      1.84 o 
   6   3  22       96.96       99.05      7.85 o 
   0   4  22     1183.40     1246.30     68.72 o 
   1   4  22      192.43      198.09     13.97 o 
   2   4  22       55.07       45.87      5.58 o 
   3   4  22       65.10       55.90      4.48 o 
   4   4  22      122.03      122.57      8.62 o 
   5   4  22       37.79       39.42      4.85 o 
   1   5  22        0.27       -2.02      4.16 o 
   2   5  22      377.40      319.93     14.17 o 
   3   5  22     2836.26     2884.76    126.77 o 
   4   5  22        5.53        0.26      4.14 o 
   0   6  22      371.04      425.13     39.41 o 
   1   6  22      914.91      865.58     62.88 o 
   2   6  22      271.96      279.14     24.95 o 
   3   6  22      381.58      358.37     22.38 o 
   1   1  23        7.49       10.00      2.82 o 
   2   1  23        0.99        1.29      1.11 o 
   3   1  23      134.62      136.69     13.13 o 
   4   1  23     2506.36     2568.05    105.08 o 
   5   1  23        4.34        2.91      1.58 o 
   6   1  23       62.50       54.05      5.33 o 
   0   2  23      844.40      741.20     53.88 o 
   1   2  23      218.55      219.18      7.70 o 
   2   2  23      973.28     1027.81     25.12 o 
   3   2  23      930.24      912.39     32.83 o 
   4   2  23       72.92       73.41      7.41 o 
   5   2  23      243.85      248.27     15.11 o 
   6   2  23     1932.38     1959.02     59.49 o 
   1   3  23      227.70      215.54     16.11 o 
   2   3  23      516.05      510.57     19.42 o 
   3   3  23        8.36        9.01      2.16 o 
   4   3  23       21.30       20.44      3.01 o 
   5   3  23        3.70        3.46      1.78 o 
   6   3  23        0.85        2.62      2.11 o 
   0   4  23       33.60       35.06      7.69 o 
   1   4  23       22.12       19.86      3.97 o 
   2   4  23      604.70      624.15     23.25 o 
   3   4  23       10.90       10.70      2.53 o 
   4   4  23       50.06       39.84      4.86 o 
   5   4  23       99.25       77.03     12.75 o 
   1   5  23      227.34      253.65     19.18 o 
   2   5  23       11.52        9.37      3.12 o 
   3   5  23       34.25       26.83      5.26 o 
   4   5  23     1954.28     2061.58     77.44 o 
   0   6  23      844.84      863.69     50.72 o 
   1   6  23      285.39      203.10     29.61 o 
   2   6  23       31.23       17.72      5.43 o 
   0   0  24     9180.39     9169.62     68.49 o 
   1   0  24       68.34       62.07      8.27 o 
   2   0  24        4.74        2.32      2.51 o 
   3   0  24     1117.71     1201.76     52.30 o 
   4   0  24      874.17      864.96     34.53 o 
   5   0  24     1073.19     1133.38     60.95 o 
   6   0  24      236.23      175.97     27.39 o 
   1   1  24      956.04     1000.28     33.30 o 
   2   1  24      103.92      105.57      8.96 o 
   3   1  24       96.89       89.34      7.33 o 
   4   1  24     2577.04     2778.05     83.84 o 
   5   1  24      217.96      199.11     13.28 o 
   6   1  24       55.10       48.89      4.80 o 
   0   2  24       86.10       81.82     11.80 o 
   1   2  24       58.00       72.38      9.01 o 
   2   2  24      151.21      145.28     17.01 o 
   3   2  24       28.02       22.18      3.57 o 
   4   2  24       19.93       18.10      2.32 o 
   5   2  24       10.11       11.28      2.07 o 
   6   2  24      284.73      233.08     28.18 o 
   1   3  24       58.17       56.86      5.99 o 
   2   3  24     8097.42     8786.52    108.68 o 
   3   3  24      745.05      774.38     25.91 o 
   4   3  24       40.96       53.74      4.85 o 
   5   3  24      691.24      717.67     23.21 o 
   0   4  24       93.14      107.01     18.97 o 
   1   4  24      489.58      518.57     18.72 o 
   2   4  24     1078.19      993.66     33.46 o 
   3   4  24      250.32      261.02     20.63 o 
   4   4  24       36.19       24.49      3.93 o 
   1   5  24       37.51       51.10      7.13 o 
   2   5  24      128.72      118.52     19.09 o 
   3   5  24       68.77       68.67      8.16 o 
   1   1  25      115.82      104.63     14.04 o 
   2   1  25      337.48      342.81     19.64 o 
   3   1  25      662.63      664.84     20.70 o 
   4   1  25      218.28      220.63     17.24 o 
   5   1  25        7.52        4.67      2.66 o 
   0   2  25        2.58       -1.79      4.50 o 
   1   2  25      127.09      150.30     19.10 o 
   2   2  25      315.44      360.85     13.57 o 
   3   2  25       26.15       27.34      3.03 o 
   4   2  25       25.52       35.30      4.23 o 
   5   2  25      692.07      665.62     37.94 o 
   1   3  25       81.87       82.56      9.07 o 
   2   3  25      104.87       82.81     34.64 o 
   3   3  25      127.93      115.25     14.46 o 
   4   3  25        3.50       -0.43      4.63 o 
   0   4  25     1261.49     1188.15     47.22 o 
   1   4  25      443.66      442.26     25.27 o 
   2   4  25        0.07       -5.00      5.00 o 
   3   4  25      254.61      215.17     19.66 o 
   1   5  25        0.02        0.88      5.11 o 
   2   5  25       36.49       21.60      4.97 o 
   0   0  26      491.11      499.29    109.83 o 
   1   0  26      995.06      959.07    169.90 o 
   2   0  26     3373.11     3439.74    116.17 o 
   3   0  26      761.89      802.28     28.09 o 
   4   0  26       86.90       70.61      8.41 o 
   5   0  26        3.69        0.10      3.06 o 
   1   1  26     1255.00     1286.41     40.61 o 
   2   1  26     2340.72     2411.86     95.68 o 
   3   1  26      100.34       75.15      6.50 o 
   4   1  26       38.64       33.91      3.79 o 
   5   1  26      125.98       96.88     11.21 o 
   0   2  26     1172.31     1246.99     62.68 o 
   1   2  26      732.61      811.33     30.57 o 
   2   2  26       74.83       79.49      9.02 o 
   3   2  26       72.13       80.06      6.93 o 
   4   2  26      128.12      129.32     11.38 o 
   1   3  26      887.09      939.05     28.10 o 
   2   3  26       95.81      108.75     13.47 o 
   3   3  26       87.53       75.16     10.38 o 
   4   3  26     3194.09     3357.65    109.75 o 
   0   4  26     4497.14     3511.63    961.32 o 
   1   4  26      473.09      511.84     27.67 o 
   2   4  26       64.96       64.66     10.40 o 
   3   4  26      837.74      912.03     37.36 o 
   1   1  27        2.74        8.82      5.01 o 
   2   1  27      613.21      566.54     32.16 o 
   3   1  27      198.78      177.40     16.76 o 
   4   1  27      352.36      346.15     16.26 o 
   0   2  27      926.71      979.53     39.71 o 
   1   2  27       85.41       91.25     11.71 o 
   2   2  27      462.56      464.35     22.65 o 
   3   2  27      123.26       98.76     12.61 o 
   1   3  27       65.17       68.31      9.35 o 
   2   3  27      134.50      120.91     16.46 o 
   3   3  27       48.94       46.46      5.66 o 
   0   4  27        1.13       13.64     23.17 o 
   1   4  27      419.46      456.09     24.60 o 
   0   0  28       71.25       70.47     20.60 o 
   1   0  28      108.87       89.93     17.62 o 
   2   0  28      155.35      165.37     24.21 o 
   3   0  28      156.12      132.33     22.34 o 
   1   1  28       33.91       35.23      3.64 o 
   2   1  28      183.52      158.14     19.05 o 
   3   1  28      768.68      763.30     28.02 o 
   0   2  28      203.90      179.68     34.13 o 
   1   2  28     1515.66     1683.53     63.43 o 
   2   2  28      190.84      174.09     24.12 o 
   1   3  28       56.79       50.58      9.23 o 
   1   1  29      889.72      886.12     51.58 o 
   2   1  29      944.22      880.31     50.26 o 
   0   2  29     2762.28     2916.20    151.60 o 
                                                 
